# Supplementary material for: How do root fungi of Alnus nepalensis and Schima wallichii recover during succession of abandoned land?
Source: Mycorrhiza. 2023 Sep 13;33(5-6):321–32. doi: 10.1007/s00572-023-01124-6 (PMC10752848; doi:10.1007/s00572-023-01124-6)
Supplement: Supplementary file 1 — Supplementary file1 (XLSX 2004 KB) [file 572_2023_1124_MOESM1_ESM.xlsx]

## Sheet: Table_S1
Table S1: General information about the samples and sampling sites
Tree code	Tree species	Sampling site	Land use types	dbh (cm)	Latitude (N)	Longitude (E)	Elevation (m)	Aspect	Slope (degree)	Soil type	Soil texture	Samples included in
												AM dataset	ECM dataset	Total fungi dataset
Al01S	Alnus nepalensis	SA2	SA	21	27.7084	85.9897	1908	SE	10	Regosol	Sandy loam	*
Al02S	Alnus nepalensis	SA2	SA	18	27.7084	85.9897	1908	SE	10	Regosol	Sandy loam	*	*	*
Al03S	Alnus nepalensis	SA2	SA	20	27.7084	85.9897	1908	SE	10	Regosol	Sandy loam	*		*
Al04S	Alnus nepalensis	SA3	SA	25	27.7077	86.0475	1898	SW	20	Cambisol	Sandy loam	*	*	*
Al05S	Alnus nepalensis	SA3	SA	20	27.7077	86.0475	1898	SW	20	Cambisol	Sandy loam	*		*
Al06S	Alnus nepalensis	SA4	SA	20	27.6472	86.1609	2171	SW	10	Regosol	Sandy loam	*		*
Al07S	Alnus nepalensis	SA4	SA	18	27.6472	86.1609	2171	SW	10	Regosol	Sandy loam	*		*
Al08S	Alnus nepalensis	SA4	SA	17	27.6472	86.1609	2171	SW	10	Regosol	Sandy loam	*		*
Al09S	Alnus nepalensis	SA4	SA	18	27.6472	86.1609	2171	SW	10	Regosol	Sandy loam	*
Al10S	Alnus nepalensis	SA5	SA	20	27.6298	86.1655	1939	SE	30	Cambisol	Sandy loam	*
Al11S	Alnus nepalensis	SA5	SA	25	27.6298	86.1655	1939	SE	30	Cambisol	Sandy loam	*	*	*
Al12S	Alnus nepalensis	SA5	SA	18	27.6298	86.1655	1939	SE	30	Cambisol	Sandy loam	*	*
Al13S	Alnus nepalensis	SA5	SA	19	27.6298	86.1655	1939	SE	30	Cambisol	Sandy loam	*		*
Al14S	Alnus nepalensis	SA5	SA	19	27.6298	86.1655	1939	SE	30	Cambisol	Sandy loam	*		*
Al15S	Alnus nepalensis	SA5	SA	19	27.6298	86.1655	1939	SE	30	Cambisol	Sandy loam	*	*	*
Al16L	Alnus nepalensis	LA3	LA	19	27.6322	86.1686	2062	SE	20	Cambisol	Sandy loam	*	*	*
Al17L	Alnus nepalensis	LA3	LA	18	27.6322	86.1686	2062	SE	20	Cambisol	Sandy loam	*	*	*
Al18L	Alnus nepalensis	LA3	LA	20	27.6322	86.1686	2062	SE	20	Cambisol	Sandy loam	*	*	*
Al19L	Alnus nepalensis	LA3	LA	20	27.6322	86.1686	2062	SE	20	Cambisol	Sandy loam	*	*	*
Al20L	Alnus nepalensis	LA3	LA	20	27.6322	86.1686	2062	SE	20	Cambisol	Sandy loam	*	*	*
Al21L	Alnus nepalensis	LA4	LA	25	27.7674	86.1154	1907	SE	25	Regosol	Sandy loam	*
Al22L	Alnus nepalensis	LA4	LA	20	27.7674	86.1154	1907	SE	25	Regosol	Sandy loam	*	*	*
Al23L	Alnus nepalensis	LA4	LA	20	27.7674	86.1154	1907	SE	25	Regosol	Sandy loam	*	*
Al24L	Alnus nepalensis	LA1	LA	22	27.6371	85.9809	2016	SW	25	Cambisol	Sandy loam	*		*
Al25L	Alnus nepalensis	LA1	LA	25	27.6371	85.9809	2016	SW	25	Cambisol	Sandy loam	*
Al26L	Alnus nepalensis	LA1	LA	20	27.6371	85.9809	2016	SW	25	Cambisol	Sandy loam	*	*	*
Al27L	Alnus nepalensis	LA1	LA	20	27.6371	85.9809	2016	SW	25	Cambisol	Sandy loam	*	*	*
Al28L	Alnus nepalensis	LA1	LA	20	27.6371	85.9809	2016	SW	25	Cambisol	Sandy loam		*	*
Al29L	Alnus nepalensis	LA2	LA	19	27.7034	85.9992	1892	SW	20	Cambisol	Sandy loam	*	*	*
Al30L	Alnus nepalensis	LA2	LA	18	27.7034	85.9992	1892	SW	20	Cambisol	Sandy loam			*
Al31F	Alnus nepalensis	RF6	RF	20	27.6247	86.173	2375	SW	30	Cambisol	Sandy loam	*		*
Al32F	Alnus nepalensis	RF6	RF	19	27.6247	86.173	2375	SW	30	Cambisol	Sandy loam	*		*
Al33F	Alnus nepalensis	RF6	RF	18	27.6247	86.173	2375	SW	30	Cambisol	Sandy loam	*	*	*
Al34F	Alnus nepalensis	RF5	RF	25	27.6259	86.171	2193	SE	30	Cambisol	Sandy loam	*	*	*
Al35F	Alnus nepalensis	RF5	RF	20	27.6259	86.171	2193	SE	30	Cambisol	Sandy loam	*
Al36F	Alnus nepalensis	RF5	RF	20	27.6259	86.171	2193	SE	30	Cambisol	Sandy loam	*		*
Al37F	Alnus nepalensis	RF1	RF	18	27.6607	85.9463	2128	SE	40	Regosol	Sandy loam	*
Al38F	Alnus nepalensis	RF1	RF	22	27.6607	85.9463	2128	SE	40	Regosol	Sandy loam	*	*
Al39F	Alnus nepalensis	RF1	RF	25	27.6607	85.9463	2128	SE	40	Regosol	Sandy loam	*		*
Al40F	Alnus nepalensis	RF1	RF	20	27.6607	85.9463	2128	SE	40	Regosol	Sandy loam	*		*
Al41F	Alnus nepalensis	RF2	RF	20	27.6371	85.9888	1991	SW	20	Regosol	Sandy loam	*		*
Al42F	Alnus nepalensis	RF2	RF	20	27.6371	85.9888	1991	SW	20	Regosol	Sandy loam	*		*
Al43F	Alnus nepalensis	RF2	RF	19	27.6371	85.9888	1991	SW	20	Regosol	Sandy loam	*
Al44F	Alnus nepalensis	RF3	RF	20	27.2085	85.9903	2253	SE	40	Cambisol	Sandy loam	*	*	*
Al45F	Alnus nepalensis	RF3	RF	19	27.2085	85.9903	2253	SE	40	Cambisol	Sandy loam	*	*	*
Sc01S	Schima wallichii	SA5	SA	20	27.6298	86.1655	1939	SE	30	Regosol	Sandy loam	*		*
Sc02S	Schima wallichii	SA5	SA	20	27.6298	86.1655	1939	SE	30	Regosol	Sandy loam	*		*
Sc03S	Schima wallichii	SA5	SA	21	27.6298	86.1655	1939	SE	30	Regosol	Sandy loam	*		*
Sc04S	Schima wallichii	SA1	SA	20	27.6372	85.9802	2016	SW	15	Cambisol	Sandy loam	*		*
Sc05S	Schima wallichii	SA1	SA	25	27.6372	85.9802	2016	SW	15	Cambisol	Sandy loam	*		*
Sc06S	Schima wallichii	SA1	SA	20	27.6372	85.9802	2016	SW	15	Cambisol	Sandy loam	*		*
Sc07S	Schima wallichii	SA4	SA	18	27.6472	86.1609	2171	SW	10	Regosol	Sandy loam	*
Sc08S	Schima wallichii	SA4	SA	18	27.6472	86.1609	2171	SW	10	Regosol	Sandy loam	*
Sc09S	Schima wallichii	SA4	SA	17	27.6472	86.1609	2171	SW	10	Regosol	Sandy loam	*
Sc10S	Schima wallichii	SA4	SA	20	27.6472	86.1609	2171	SW	10	Regosol	Sandy loam	*		*
Sc11L	Schima wallichii	LA5	LA	22	27.7719	86.1181	1907	SE	25	Regosol	Sandy loam	*		*
Sc12L	Schima wallichii	LA5	LA	25	27.7719	86.1181	1907	SE	25	Regosol	Sandy loam	*		*
Sc13L	Schima wallichii	LA5	LA	20	27.7719	86.1181	1907	SE	25	Regosol	Sandy loam	*		*
Sc14L	Schima wallichii	LA5	LA	20	27.7719	86.1181	1907	SE	25	Regosol	Sandy loam	*		*
Sc15L	Schima wallichii	LA2	LA	15	27.7034	85.9992	1892	SW	20	Cambisol	Sandy loam	*		*
Sc16L	Schima wallichii	LA2	LA	20	27.7034	85.9992	1892	SW	20	Cambisol	Sandy loam	*		*
Sc17L	Schima wallichii	LA2	LA	20	27.7034	85.9992	1892	SW	20	Cambisol	Sandy loam	*
Sc18L	Schima wallichii	LA3	LA	19	27.6322	86.1686	2062	SE	20	Cambisol	Sandy loam	*		*
Sc19L	Schima wallichii	LA3	LA	18	27.6322	86.1686	2062	SE	20	Cambisol	Sandy loam	*
Sc20L	Schima wallichii	LA3	LA	22	27.6322	86.1686	2062	SE	20	Cambisol	Sandy loam	*		*
Sc21F	Schima wallichii	RF4	RF	18	27.7081	86.0472	1885	SW	30	Cambisol	Sandy loam	*
Sc22F	Schima wallichii	RF4	RF	22	27.7081	86.0472	1885	SW	30	Cambisol	Sandy loam	*
Sc23F	Schima wallichii	RF4	RF	19	27.7081	86.0472	1885	SW	30	Cambisol	Sandy loam			*
Sc24F	Schima wallichii	RF4	RF	22	27.7081	86.0472	1885	SW	30	Cambisol	Sandy loam			*
Sc25F	Schima wallichii	RF2	RF	18	27.6371	85.9888	1991	SW	20	Regosol	Sandy loam	*
Sc26F	Schima wallichii	RF2	RF	20	27.6371	85.9888	1991	SW	20	Regosol	Sandy loam	*
Sc27F	Schima wallichii	RF2	RF	20	27.6371	85.9888	1991	SW	20	Regosol	Sandy loam	*		*
Sc28F	Schima wallichii	RF7	RF	20	27.7749	86.1117	1810	SW	35	Regosol	Sandy loam	*		*
Sc29F	Schima wallichii	RF7	RF	20	27.7749	86.1117	1810	SW	35	Regosol	Sandy loam	*
Sc30F	Schima wallichii	RF7	RF	20	27.7749	86.1117	1810	SW	35	Regosol	Sandy loam	*		*
Note: SA- Short-term abandoned, LA - Long-term abandoned, RF - Regenerated forest

## Sheet: Table_S2
Table S2: Virtual taxa (VTs) of AM fungi with taxonomic information (from MaarjAM database) and average relative abundance (%) of sequences in SA, LA, and RF land use types
						Alnus nepalensis			Schima wallichii
VT ID	Order	Family	Best identified hit	Accession no.	Abbreviation	SA	LA	RF	SA	LA	RF
VT004	Archaeosporales	Archaeosporaceae	Archaeospora sp.	HF566805	VT004	1.54118	7.08824	14.8725	8.09804	1.57983	0.156863
VT005	Archaeosporales	Archaeosporaceae	Archaeospora sp.	KF386295	VT005	0.991597	3.66013	0.436975	14.0784	2.55462	0.117647
VT009	Archaeosporales	Archaeosporaceae	Archaeospora sp.	KC708375	VT009	0	0	0	1.17647	0	0
VT015	Diversisporales	Acaulosporaceae	Acaulospora MO-A3	AM849301	VT015	0.235294	1.05882	0.117647	0	0	0
VT020	Diversisporales	Acaulosporaceae	Acaulospora MO-A4	AM849259	VT020	0	0	0	0	0.117647	0
VT024	Diversisporales	Acaulosporaceae	Acaulospora sp.	HE798710	VT024	0.535948	7.27273	7.61765	0.647059	4.53782	38
VT026	Diversisporales	Acaulosporaceae	Acaulospora sp.	HE798716	VT026	0.235294	1.22689	0.411765	0.117647	9.14706	0.117647
VT028	Diversisporales	Acaulosporaceae	Acaulospora sp.	EU332728	VT028	1.01961	0.117647	0	0	7.88235	0
VT030	Diversisporales	Acaulosporaceae	Acaulospora Acau2	AF074346	VT030	0.722689	0.411765	0.764706	0	2.70588	0
VT039	Diversisporales	Gigasporaceae	Gigaspora decipiens	U96146	VT039	0.823529	2.23529	2.16993	4.35294	4.08824	33.7059
VT041	Diversisporales	Gigasporaceae	Racocetra tropicana	GU385897	VT041	0.294118	0.647059	0.352941	3.29412	6.79412	4.17647
VT049	Diversisporales	Gigasporaceae	Scutellospora Shi14b Scu-21	KF467310	VT049	0.431373	0.964706	7.38235	0.941176	0.392157	0
VT052	Diversisporales	Gigasporaceae	Scutellospora LES17	GU353726	VT052	0.27451	0	8.23529	1.52941	2.23529	0.117647
VT053	Glomerales	Glomeraceae	Glomus sp.	DQ336511	VT053	0.117647	0	0	0.117647	0	0
VT054	Diversisporales	Diversisporaceae	Diversispora sp.	AJ315524	VT054	0	0	0	0	0.588235	0
VT056	Glomerales	Claroideoglomeraceae	Claroideoglomus sp.	JN252440	VT056	0	0	3.76471	0	0	0
VT057	Glomerales	Claroideoglomeraceae	Claroideoglomus sp.	HE799263	VT057	0.235294	0	0.941176	0	0.235294	0
VT061	Diversisporales	Diversisporaceae	Diversispora epigaea	X86687	VT061	0	0.352941	0.823529	0	1.84314	0
VT064	Glomerales	Glomeraceae	Glomus Glo G5	FR693410	VT064	0	0	0	0.117647	0	0
VT065	Glomerales	Glomeraceae	Glomus sp.	KF049823	VT065	0	0	0	0.117647	0	0
VT068	Glomerales	Glomeraceae	Glomus NF03	EU340291	VT068	0.117647	0	0	0	0	0
VT072	Glomerales	Glomeraceae	Glomus sp.	HE799162	VT072	17.2471	1.52941	0.117647	0.235294	2.11765	0.117647
VT073	Glomerales	Glomeraceae	Glomus sp.	AJ699070	VT073	0	0	0	0.117647	0	0
VT074	Glomerales	Glomeraceae	Glomus Glo3	AF131050	VT074	0	4.43137	5.37255	0	0	0
VT076	Glomerales	Glomeraceae	Glomus Yamato09 E	AB365825	VT076	0	0	0	0.117647	0	0
VT080	Glomerales	Glomeraceae	Glomus sp.	AB555661	VT080	12.5126	12.5882	12.5348	17.098	3.44706	1.2605
VT084	Glomerales	Glomeraceae	Glomus Kottke08-10	DQ336521	VT084	0.176471	2.8	5.72193	9.08824	0.294118	0.176471
VT087	Glomerales	Glomeraceae	Glomus Glo35	AY129635	VT087	0	0.117647	0	0	0	0
VT088	Glomerales	Glomeraceae	Glomus Yamato2005 E	AB183905	VT088	0.156863	0.117647	17.8301	0.164706	0.156863	0.117647
VT089	Glomerales	Glomeraceae	Glomus sp.	HE799206	VT089	2.66667	0.341176	0.245989	19.1597	6.77941	10.1882
VT092	Glomerales	Glomeraceae	Glomus sp.	HF566706	VT092	11.8371	2.4183	3.13235	3.17647	0.117647	0.117647
VT093	Glomerales	Glomeraceae	Glomus Alguacil14b Glo15	HE613463	VT093	0.513369	1.23529	0.117647	0.117647	0.705882	0.470588
VT096	Glomerales	Glomeraceae	Glomus sp.	JQ246047	VT096	4.22549	2.64052	1.11765	0.529412	2.98039	0.117647
VT100	Glomerales	Glomeraceae	Glomus intraradices	FR750209	VT100	0.117647	0	0	0	0	0
VT101	Glomerales	Glomeraceae	Glomus sp.	HE798830	VT101	0	0	0	0.117647	0	0
VT103	Glomerales	Glomeraceae	Glomus Alguacil09b Glo G6	FN263126	VT103	0	0	0	0.705882	0	0
VT105	Glomerales	Glomeraceae	Glomus intraradices	AJ505617	VT105	0.117647	0	0	0	0	0
VT106	Glomerales	Glomeraceae	Glomus PSAMG3	AB178731	VT106	0	0	0.235294	0	0	0
VT108	Glomerales	Glomeraceae	Glomus Whitfield ype 7	AY330278	VT108	2.82353	0	0.235294	0	0	0
VT111	Glomerales	Glomeraceae	Glomus sp.	HE799217	VT111	3.05882	0	0	0	0	0
VT112	Glomerales	Glomeraceae	Glomus Kottke08-4	DQ336482	VT112	0.470588	5.10784	0.323529	0.220588	14.6941	8.38655
VT113	Glomerales	Glomeraceae	Glomus MO-G3	AJ418876	VT113	11.0458	0.905882	3.62567	3.22353	3.29412	0.176471
VT114	Glomerales	Glomeraceae	Glomus LES05	GU353656	VT114	2.36471	1.36765	0.235294	0.117647	2.07059	5.78824
VT115	Glomerales	Glomeraceae	Glomus Goomaral13b Glo 1	AB749502	VT115	5.10784	13.5113	2.56684	1.88235	1.07843	7.29412
VT122	Glomerales	Glomeraceae	Glomus Obase13 Clade A	AB726169	VT122	0	0.470588	1.05882	0	0	0
VT124	Glomerales	Glomeraceae	Glomus Kottke08-17	DQ336523	VT124	5.54622	5.05882	3.63801	8.11765	14.5621	8.13445
VT125	Glomerales	Glomeraceae	Glomus Liu2012b Phylo-9	JN009269	VT125	0.784314	3.01961	0.352941	1.05882	4.13445	6.47059
VT126	Glomerales	Glomeraceae	Glomus Glo30	AY129606	VT126	1.69412	0	0.117647	0.117647	2.23529	0
VT128	Glomerales	Glomeraceae	Glomus NF15	EU340307	VT128	0	0	0	0.823529	0	0
VT129	Glomerales	Glomeraceae	Glomus Shi14b Glo-7	KF467284	VT129	0	0	0	0.117647	0	0
VT142	Glomerales	Glomeraceae	Glomus VDGlo3	GU322394	VT142	0.117647	0	0	0	0	0
VT143	Glomerales	Glomeraceae	Glomus Liu2012b Phylo-12	JN009334	VT143	0.117647	0	0	0	0	0
VT148	Glomerales	Glomeraceae	Glomus JP5	DQ085213	VT148	0	0	0.117647	0.117647	0	0
VT155	Glomerales	Glomeraceae	Glomus sp.	HF567150	VT155	0.117647	0	0	0	0	0
VT156	Glomerales	Glomeraceae	Glomus sp.	JX999427	VT156	0	0	0	0.117647	0	0
VT163	Glomerales	Glomeraceae	Glomus Wirsel OU8	AJ563875	VT163	0	0	0	0.117647	0	0
VT166	Glomerales	Glomeraceae	Glomus sp.	HF566636	VT166	3.20856	2.47059	13.3987	6.32353	5.15966	11.0294
VT178	Glomerales	Glomeraceae	Glomus sp.	JQ246041	VT178	0	0	0.117647	0	0	0
VT180	Glomerales	Glomeraceae	Glomus sp.	HE799029	VT180	1.70588	0.176471	0.117647	4.58824	0.117647	0
VT181	Glomerales	Glomeraceae	Glomus Franke A	DQ371688	VT181	0.117647	0	0	3.52941	0	0
VT182	Glomerales	Glomeraceae	Glomus sp.	DQ336498	VT182	0.176471	0.117647	0	0.411765	0.235294	0
VT186	Glomerales	Glomeraceae	Glomus Ligrone07-sp	AM412533	VT186	0	0.117647	0.705882	0	0	0
VT191	Glomerales	Glomeraceae	Glomus Desiro13a MIB 8870	KC708360	VT191	0.117647	0.901961	3.34118	0.117647	4.4	0.117647
VT193	Glomerales	Claroideoglomeraceae	Claroideoglomus sp.	JF683559	VT193	0.647059	0.862745	0.27451	0	0	0
VT194	Glomerales	Glomeraceae	Glomus Kluber12 OU5	JQ654512	VT194	0.20915	0.235294	1.22353	0.117647	3.35294	5.64706
VT196	Glomerales	Glomeraceae	Glomus MO-G29	FR728547	VT196	0	0	0.196078	0	0	0
VT199	Glomerales	Glomeraceae	Glomus MO-G7	AM849311	VT199	4.5098	0.529412	4.38824	0.176471	2.07843	0.117647
VT210	Glomerales	Glomeraceae	Glomus GlAd2.2	AB076302	VT210	0	0	0	0.235294	0	0
VT217	Glomerales	Glomeraceae	Glomus Kottke08-11	DQ336508	VT217	0.352941	0	0	0	0	0
VT219	Glomerales	Glomeraceae	Glomus NF06	EU340295	VT219	3.88235	3.54011	5.02353	5.85882	0.970588	0.117647
VT222	Glomerales	Glomeraceae	Glomus Liu2012b Phylo-23	JN009276	VT222	2.79412	3.41176	0.117647	0.156863	8.13445	9.88235
VT223	Glomerales	Glomeraceae	Glomus ORVIN GLO3B	FJ194508	VT223	1.40271	6.96078	8.69804	12.2	2.90196	28.3971
VT225	Glomerales	Claroideoglomeraceae	Claroideoglomus LER10	GU353479	VT225	0.117647	1.29412	12	0.117647	0	0
VT231	Diversisporales	Acaulosporaceae	Acaulospora sp.	AJ306440	VT231	0.215686	1.58824	8.8	2.14706	0.235294	5.88235
VT234	Glomerales	Glomeraceae	Glomus sp.	DQ357117	VT234	0.235294	0	0	0	0	0
VT238	Paraglomerales	Paraglomeraceae	Paraglomus occultum	AJ276081	VT238	0	0	0	0	0	0.117647
VT239	Paraglomerales	Paraglomeraceae	Paraglomus brasilianum	AJ301862	VT239	0	0	0.352941	0	6.35294	0
VT242	Archaeosporales	Ambisporaceae	Ambispora sp.	AB220172	VT242	0.882353	0	0	0	0.705882	0
VT244	Glomerales	Glomeraceae	Glomus MVK-06-IV	AY459195	VT244	0.117647	0	0	0	0	0
VT245	Archaeosporales	Archaeosporaceae	Archaeospora Shi14a Phy-13	JX999477	VT245	0.117647	0.705882	1.41176	0.117647	0	0
VT247	Glomerales	Glomeraceae	Glomus Glo39	AY129627	VT247	1.76471	0.235294	0.27451	0.294118	0	0
VT248	Glomerales	Glomeraceae	Glomus Yamato09 A2	AB365803	VT248	0.147059	0	0	0	0	0
VT253	Glomerales	Glomeraceae	Glomus sp.	HE799094	VT253	5.17647	0.470588	0.235294	0.705882	5.23529	0.117647
VT255	Diversisporales	Gigasporaceae	Scutellospora sp.	FR716575	VT255	0	0	0	1.05882	0	0
VT256	Glomerales	Glomeraceae	Glomus sp.	HE799101	VT256	0	0	0	2.11765	0	0
VT261	Diversisporales	Gigasporaceae	Scutellospora nodosa	AJ306437	VT261	0	0	0	0.470588	0	0
VT262	Diversisporales	Diversisporaceae	Redeckera fulvum	AM418543	VT262	0.117647	0.117647	0.117647	0	7.29412	0
VT268	Glomerales	Glomeraceae	Glomus sp.	EU169411	VT268	0.117647	1.47059	0.156863	28.7059	0.117647	0.117647
VT270	Glomerales	Glomeraceae	Glomus sp.	HE799107	VT270	16.4977	15.3725	8.22624	3.39496	7.29412	0.176471
VT276	Glomerales	Claroideoglomeraceae	Claroideoglomus sp.	JN559834	VT276	0.235294	0	0	0	0	0
VT278	Glomerales	Claroideoglomeraceae	Claroideoglomus Glo80	FN869903	VT278	0.509804	0	0	0	0	0
VT283	Archaeosporales	Ambisporaceae	Ambispora Shi14b Geo-29	KF467324	VT283	0.117647	0	0	0	0	0
VT291	Glomerales	Glomeraceae	Glomus sp.	HF567300	VT291	0	0	0	1.88235	0	0
VT294	Glomerales	Glomeraceae	Glomus Porras-Alfaro03 OU1	EF154586	VT294	0.392157	0.313725	1.41176	2.70588	0.235294	0.470588
VT295	Glomerales	Glomeraceae	Glomus Glo-A	EU350057	VT295	0.117647	0.117647	1.08824	0.235294	0.117647	0
VT301	Glomerales	Glomeraceae	Glomus Glo-A5	GU238388	VT301	0	0	0	0.235294	0	0
VT309	Glomerales	Glomeraceae	Glomus LER05	GU353471	VT309	0.117647	0.117647	0.117647	0.117647	0.176471	0
VT310	Glomerales	Glomeraceae	Glomus sp.	KF386300	VT310	0	0	0	0.117647	0	0
VT312	Glomerales	Glomeraceae	Glomus sp.	HF566704	VT312	0.294118	0	0	0.117647	0	0
VT318	Diversisporales	Gigasporaceae	Scutellospora LER04	GU353455	VT318	0.117647	0.117647	0.352941	0.470588	1.35294	0
VT322	Glomerales	Glomeraceae	Glomus NF05	EU340294	VT322	2.18301	1.73529	1.86765	0.352941	2.5	0.54902
VT324	Glomerales	Glomeraceae	Glomus LES25	GU353741	VT324	0.117647	0.117647	0	0.117647	0.117647	0
VT327	Glomerales	Glomeraceae	Glomus sp.	HF566716	VT327	0.117647	0.117647	0	0	0	0
VT328	Diversisporales	Acaulosporaceae	Acaulospora sp.	JF414171	VT328	0.862745	2.77647	4.35294	0	0.117647	11.6471
VT331	Glomerales	Glomeraceae	Glomus NES27	GU353949	VT331	0	0	0	2	0	0
VT338	Archaeosporales	Archaeosporaceae	Archaeospora sp.	HE798731	VT338	0	0	1.52941	0	0	0
VT342	Glomerales	Glomeraceae	Glomus Ruta1	EU518487	VT342	0	0.117647	0.117647	0	0.117647	0
VT344	Glomerales	Glomeraceae	Glomus Glo72	FN556624	VT344	0.176471	0.352941	0.117647	0	0	0
VT356	Diversisporales	Diversisporaceae	Diversispora sp.	HM215646	VT356	0	0	0	0.117647	0	0
VT358	Glomerales	Claroideoglomeraceae	Claroideoglomus MO-GB1	HF566809	VT358	0	0	0.117647	0	0	0
VT359	Glomerales	Glomeraceae	Glomus sp.	JQ246065	VT359	0	0	0	0.588235	0	0
VT360	Glomerales	Glomeraceae	Glomus MO-G40	HE798775	VT360	8.10084	0.176471	0.184874	5.27059	0.117647	7.09244
VT361	Glomerales	Glomeraceae	Glomus MO-G57	HF566521	VT361	0.176471	0.117647	0.352941	0.235294	0	0.176471
VT366	Glomerales	Glomeraceae	Glomus MO-G61	HE798811	VT366	0.176471	0.235294	0.617647	0	0	0
VT368	Glomerales	Glomeraceae	Glomus MO-G53	HE798798	VT368	0	7.88235	5.2549	2.35294	0	10.3529
VT369	Glomerales	Glomeraceae	Glomus MO-G60	HF566911	VT369	0	0	0.117647	0.352941	0	0
VT370	Glomerales	Glomeraceae	Glomus MO-G50	HF566876	VT370	0.117647	0	0	13.6471	0.705882	0
VT371	Glomerales	Glomeraceae	Glomus Liu2012b Phylo-17	JN009317	VT371	0.235294	0	0	0	0	0
VT378	Diversisporales	Acaulosporaceae	Acaulospora MO-A8	HE798693	VT378	0	0	0.117647	0	0.705882	0
VT383	Glomerales	Glomeraceae	Glomus MO-G51	HF566877	VT383	0.529412	1.29412	3.11765	0.823529	0.117647	0
VT387	Glomerales	Glomeraceae	Glomus Alguacil09b Glo G14	FN263084	VT387	0	0	0.117647	0	0	0
VT390	Glomerales	Glomeraceae	Glomus Alguacil09b Glo G16	FN263090	VT390	0	0	0	44.1176	0	0
VT393	Glomerales	Glomeraceae	Glomus Liu2012b Phylo-3	JN009357	VT393	0	0	0	0.117647	0	0
VT395	Glomerales	Glomeraceae	Glomus Alguacil10 Glo6	FN430577	VT395	0	0	0	0.941176	0	0
VT397	Glomerales	Glomeraceae	Glomus MO-G38	HE798822	VT397	4.19608	0.705882	0.176471	0.117647	0	0.117647
VT398	Glomerales	Glomeraceae	Glomus MO-G41	HE798778	VT398	0.235294	0	0	0	0	0.117647
VT399	Glomerales	Glomeraceae	Glomus MO-G56	HE798804	VT399	0.117647	0.117647	0	0	0	0
VT403	Glomerales	Glomeraceae	Glomus sp.	HE798829	VT403	0.823529	0	0	0	0	0
VT407	Glomerales	Glomeraceae	Glomus Alguacil12b GLO G12	HE576821	VT407	0	0	0	6.82353	0	0
VT410	Glomerales	Glomeraceae	Glomus MO-G44	HE798783	VT410	0.752941	0	0.117647	0.235294	0	0
VT411	Glomerales	Glomeraceae	Glomus LES15	GU353720	VT411	0.364706	0.117647	0.509804	0.27451	0	0
VT417	Glomerales	Glomeraceae	Glomus Whitfield ype 3	AY330274	VT417	0.117647	0	0	0	0	0
VT422	Glomerales	Glomeraceae	Glomus Goomaral13b Glo 13	AB749482	VT422	0	0	0	0.117647	0	0
VT423	Glomerales	Glomeraceae	Glomus sp.	JN559794	VT423	2.88235	2	0.117647	0.470588	4.82353	0
Note: SA- Short-term abandoned, LA - Long-term abandoned, RF - Regenerated forest

## Sheet: Table_S3
Table S3: Relative abundance (%) of VTs (at the family level) of AM fungi in A. nepalensis and S. walllichii in SA, LA and RF land use types
Tree code	Tree species	Land use types	Archaeosporaceae	Acaulosporaceae	Gigasporaceae	Glomeraceae	Diversisporaceae	Claroideoglomeraceae	Paraglomeraceae	Ambisporaceae
Al01S	Alnus nepalensis	SA	0	2.2	0.1	97.6	0.1	0	0	0
Al02S	Alnus nepalensis	SA	0.1	0.1	0.2	99.5	0	0	0	0
Al03S	Alnus nepalensis	SA	0	1.9	0	97.8	0.1	0.1	0	0
Al04S	Alnus nepalensis	SA	0	0	0.8	99.2	0	0	0	0
Al05S	Alnus nepalensis	SA	0	0.2	0	99.8	0	0	0	0
Al06S	Alnus nepalensis	SA	3.9	0.4	0	95.7	0	0.1	0	0
Al07S	Alnus nepalensis	SA	5.5	3.3	0.1	91.1	0	0	0	0
Al08S	Alnus nepalensis	SA	0.5	0.7	0	98.3	0	0.5	0	0
Al09S	Alnus nepalensis	SA	4.6	0	1.1	93.3	0	1.1	0	0
Al10S	Alnus nepalensis	SA	1.6	0.6	0.4	95.7	0	1.8	0	0
Al11S	Alnus nepalensis	SA	0.8	4.9	5.9	86.5	0	0.1	0	1.7
Al12S	Alnus nepalensis	SA	0.8	0.5	1.1	97.6	0	0	0	0
Al13S	Alnus nepalensis	SA	0.4	0.2	2	97.2	0	0	0	0.1
Al14S	Alnus nepalensis	SA	4.6	3.7	0.6	91.1	0	0	0	0
Al15S	Alnus nepalensis	SA	0.2	0.6	0.1	98.9	0	0	0	0.1
Al16L	Alnus nepalensis	LA	1.9	5.5	0.4	92.2	0	0	0	0
Al17L	Alnus nepalensis	LA	15.5	18.2	10.7	55.5	0	0	0	0
Al18L	Alnus nepalensis	LA	20.6	17.2	5.5	56.6	0	0	0	0
Al19L	Alnus nepalensis	LA	10.2	6.3	4.1	79.3	0.1	0	0	0
Al20L	Alnus nepalensis	LA	0.1	1	0.1	98.8	0	0	0	0
Al21L	Alnus nepalensis	LA	23.4	6.9	4.9	64.8	0	0	0	0
Al22L	Alnus nepalensis	LA	4.7	16.6	0.5	78.2	0	0	0	0
Al23L	Alnus nepalensis	LA	18.7	29.6	1.8	49.8	0	0.1	0	0
Al24L	Alnus nepalensis	LA	12.4	10.6	1.2	75.8	0	0	0	0
Al25L	Alnus nepalensis	LA	0.1	0	0.4	99	0	0.5	0	0
Al26L	Alnus nepalensis	LA	7.7	0.6	2.2	85.2	0	4.3	0	0
Al27L	Alnus nepalensis	LA	4.6	0.6	0.1	94	0.4	0.4	0	0
Al29L	Alnus nepalensis	LA	3.7	3.6	1	91.7	0	0	0	0
Al31F	Alnus nepalensis	RF	66.4	0.1	2.3	31.2	0	0	0	0
Al32F	Alnus nepalensis	RF	15.7	2.5	6.1	63.4	0	12.3	0	0
Al33F	Alnus nepalensis	RF	46.5	4.3	36.9	12.3	0	0	0	0
Al34F	Alnus nepalensis	RF	25.9	44	9.2	21	0	0	0	0
Al35F	Alnus nepalensis	RF	18.8	13.6	2.4	65.1	0.1	0	0	0
Al36F	Alnus nepalensis	RF	0.1	0.1	0.1	99.6	0	0	0	0
Al37F	Alnus nepalensis	RF	0.4	0.4	0.2	98.9	0.1	0	0	0
Al38F	Alnus nepalensis	RF	2.8	2.9	0	94.2	0	0	0.1	0
Al39F	Alnus nepalensis	RF	0.8	6.4	0.2	91.2	0.8	0.5	0	0
Al40F	Alnus nepalensis	RF	0	16.7	0	79.4	0	3.9	0	0
Al41F	Alnus nepalensis	RF	0.7	1.2	1.2	96.7	0	0.1	0	0
Al42F	Alnus nepalensis	RF	0	20.8	0	79.2	0	0	0	0
Al43F	Alnus nepalensis	RF	0.6	4	0	95.4	0	0	0	0
Al44F	Alnus nepalensis	RF	8.3	2.8	1.6	86.6	0	0.6	0.1	0
Al45F	Alnus nepalensis	RF	3.4	0	0.2	93.9	0	1.7	0.8	0
Sc01S	Schima wallichii	SA	47.1	0.2	0.4	52.3	0	0	0	0
Sc02S	Schima wallichii	SA	1	0	1.8	97.2	0	0	0	0
Sc03S	Schima wallichii	SA	40.1	0	17.6	42.3	0	0	0	0
Sc04S	Schima wallichii	SA	0	0.2	0	99.8	0	0	0	0
Sc05S	Schima wallichii	SA	0	1.3	10.1	88.6	0	0	0	0
Sc06S	Schima wallichii	SA	0.1	0.1	0	99.8	0	0	0	0
Sc07S	Schima wallichii	SA	0	0	0	99.9	0	0.1	0	0
Sc08S	Schima wallichii	SA	4.3	7	6.4	82.2	0.1	0	0	0
Sc09S	Schima wallichii	SA	1.6	1.9	0.1	96.4	0	0	0	0
Sc10S	Schima wallichii	SA	0.1	2.3	11	86.6	0	0	0	0
Sc11L	Schima wallichii	LA	2	0	4.6	92	0.6	0	0	0.7
Sc12L	Schima wallichii	LA	13.6	0.2	0	86.1	0	0	0	0
Sc13L	Schima wallichii	LA	0.2	0.2	14.7	84.8	0	0	0	0
Sc14L	Schima wallichii	LA	3.6	27.2	7.5	60.6	1.1	0	0	0
Sc15L	Schima wallichii	LA	2.2	21.8	11.1	63	1.7	0.2	0	0
Sc16L	Schima wallichii	LA	4.6	2.3	11.1	61.3	14.2	0	6.5	0
Sc17L	Schima wallichii	LA	2.9	13	7.5	73	3.6	0	0	0
Sc18L	Schima wallichii	LA	0.5	13.5	0.4	85.7	0	0	0	0
Sc19L	Schima wallichii	LA	0	1.8	0.1	98.1	0	0	0	0
Sc20L	Schima wallichii	LA	0	49.3	10.7	40	0	0	0	0
Sc21F	Schima wallichii	RF	0.1	12.2	71.7	16	0	0	0	0
Sc22F	Schima wallichii	RF	0	0	0	100	0	0	0	0
Sc25F	Schima wallichii	RF	0	77.8	0.1	22	0	0	0	0
Sc26F	Schima wallichii	RF	0.4	0	5.8	93.9	0	0	0	0
Sc27F	Schima wallichii	RF	0	0	0	100	0	0	0	0
Sc28F	Schima wallichii	RF	0	0.1	0	99.9	0	0	0	0
Sc29F	Schima wallichii	RF	0.1	6.1	0	93.7	0	0	0	0
Sc30F	Schima wallichii	RF	0	0.1	0.1	99.6	0	0	0.1	0

## Sheet: Table_S4
Table S4: Operational taxonomic units (OTUs) of ECM fungi with taxonomic information (from INSD + FunGuild) and average relative abundance (%) of sequences in SA, LA, and RF land use types in Alnus nepalensis and a comparison with ECM morphotypes
OUT ID	Order	Family	Best identified hit	Similarity (%)	Coverage (%)	E-value	Accession no.	Species name	Abbreviation	SA	LA	RF	Closest morphotype (Table S6)
													Morphotype	E-value	Similarity (%)	Coverage (%)
OTU_003	Agaricales	Cortinariaceae	Cortinarius sp.	99	100	5.28675e-94	HE979332	Cortinarius 003	Cor003	0.6	23.3	70.1	Morph_2	2.5893e-102	100	100
OTU_006	Agaricales	Hymenogastraceae	Alnicola sp.	100	100	5.82657e-109	KU924076	Alnicola 006	Aln006	12.8	17.8	0
OTU_018	Agaricales	Hymenogastraceae	Alnicola sp.	100	100	1.22098e-105	HE979354	Alnicola 018	Aln018	37.4	27	29.6
OTU_031	Agaricales	Inocybaceae	Inocybe sp.	94.5	100	1.85196e-68	UDB0286625	Inocybe 031	Ino031	0	10.4	0.04	Morph_5	3.18584e-96	100	99.5
OTU_035	Russulales	Russulaceae	Russula sp.	100	100	3.67192e-116	M317307	Russula 035	Rus035	8.2	0	0
OTU_066	Thelephorales	Thelephoraceae	Tomentella sp.	92.2	100	3.71025e-81	UDB018402	Tomentella 066	Tom066	0	17.6	0	Morph_4	1.13837e-51	83.1	97.7
OTU_101	Russulales	Russulaceae	Lactarius sp.	100	100	5.57059e-140	UDB0778248	Lactarius 101	Lac101	0	2.4	0
OTU_125	Thelephorales	Thelephoraceae	Tomentella sp.	99.5	100	1.65447e-109	GQ240903	Tomentella 125	Tom125	40	0	0
OTU_277	Thelephorales	Thelephoraceae	Tomentella sp.	93.1	100	6.13268e-84	UDB039489	Tomentella 277	Tom277	0.2	0.09	0	Morph_1	5.05146e-80	91.3	95.4
OTU_231	Thelephorales	Russulaceae	Russula sp.	100	100	4.70243e-115	MF805816	Russula 231	Rus231	0.2	0	0
OTU_390	Agaricales	Inocybaceae	Inocybe sp.	100	100	1.91066e-98	MG744559	Inocybe 390	Ino390	0	0.09	0
OTU_487	Agaricales	Hymenogastraceae	Alnicola sp.	99.5	100	2.67634e-97	KU924076	Alnicola 487	Aln487	0	0.07	0
OTU_506	Agaricales	Cortinariaceae	Cortinarius sp.	98.4	100	4.01734e-90	HE979391	Cortinarius 506	Cor506	0	0.1	0
OTU_532	Agaricales	Hymenogastraceae	Alnicola sp.	98.6	100	1.26343e-100	KU924047	Alnicola 532	Aln532	0.2	0.03	0
OTU_571	Agaricales	Cortinariaceae	Cortinarius sp.	100	100	3.98902e-95	M841240	Cortinarius 571	Cor571	0	0.05	0
OTU_572	Russulales	Russulaceae	Russula sp.	96.4	100	4.8033e-100	MK860690	Russula 572	Rus572	0.04	0	0
OTU_759	Agaricales	Inocybaceae	Inocybe sp.	96.6	100	8.17061e-77	UDB0696299	Inocybe 759	Ino759	0	0.09	0.04
OTU_866	Mytidinales	Gloniaceae	Cenococcum sp.	100	80	1.99331e-07	UDB0704920	Cenococcum 866	Cen866	0	0.09	0
OTU_1313	Russulales	Russulaceae	Russula sp.	99.2	100	8.83189e-128	MT755627	Russula 1313	Rus1313	0.2	0	0
OTU_1394	Agaricales	Cortinariaceae	Cortinarius sp.	89	98.5	3.36336e-56	UDB0691747	Cortinarius 1394	Cor1394	0	0.2	0
OTU_1438	Russulales	Russulaceae	Lactarius sp.	100	100	1.93473e-134	M992206	Lactarius 1438	Lac1438	0	0.01	0
OTU_1769	Agaricales	Cortinariaceae	Cortinarius sp.	93.7	100	1.92089e-73	HE979391	Cortinarius 1769	Cor1769	0	0.05	0
OTU_1805	Agaricales	Cortinariaceae	Cortinarius sp.	94.8	100	5.40015e-79	HE979332	Cortinarius 1805	Cor1805	0	0.03	0
OTU_1951	Agaricales	Hymenogastraceae	Alnicola sp.	100	69.7	7.42449e-68	HE979354	Alnicola 1951	Aln1951	0	0	0.04
OTU_2084	Agaricales	Inocybaceae	Inocybe sp.	92.3	100	1.4428e-59	UDB0286625	Inocybe 2084	Ino2084	0	0	0.04
OTU_2131	Agaricales	Inocybaceae	Inocybe sp.	99.4	90	1.79105e-78	HE979332	Inocybe 2131	Ino2131	0	0.01	0
OTU_2152	Agaricales	Cortinariaceae	Cortinarius sp.	99.4	90	1.79105e-78	HE979332	Cortinarius 2152	Cor2152	0	0	0.04
OTU_2361	Russulales	Russulaceae	Russula sp.	97.7	100	2.19016e-88	MK414585	Russula 2361	Rus2361	0.04	0	0
OTU_2370	Thelephorales	Thelephoraceae	Tomentella sp.	90.7	99.5	2.23714e-73	UDB018402	Tomentella 2370	Tom2370	0	0.09	0
OTU_2884	Agaricales	Cortinariaceae	Cortinarius sp.	96.7	95.3	8.91894e-82	HE979332	Cortinarius 2884	Cor2884	0	0.01	0
OTU_2990	Thelephorales	Thelephoraceae	Tomentella sp.	91	92.2	1.26368e-65	UDB018402	Tomentella 2990	Tom2990	0	0.01	0
Note: SA- Short-term abandoned, LA - Long-term abandoned, RF - Regenerated forest

## Sheet: Table_S5
Table S5: Relative abundance (%) of ECM fungal OTUs (at the genus level) in A. nepalensis.
Tree code	Land use types	Cortinarius	Alnicola	Inocybe	Russula	Tomentella	Lactarius	Cenococcum
Al02S	SA	0	11.4	0	8.6	0	0	0
Al04S	SA	0	0	0	0	20	0	0
Al10S	SA	0.3	19.4	0	0	0.2	0	0
Al12S	SA	0	0	0	0	20	0	0
Al15S	SA	0.1	19.6	0	0.2	0	0	0
Al16L	LA	0.1	0.1	0	0	19.5	0.2	1
Al17L	LA	11.3	1	0	0	0	2.2	0
Al18L	LA	0.4	19.4	0	0	0	0	0
Al19L	LA	12.3	0.2	0	0	0	0	0
Al20L	LA	0.1	18.3	0.1	0	0	3.6	0
Al22L	LA	0.3	0	0	0	19.6	0	0
Al23L	LA	1.3	14.2	0.8	0	0	7.5	0
Al26L	LA	0	0	20	0	0	0	0
Al27L	LA	6.7	9.2	0	0	0	0	0
Al28L	LA	0	20	0	0	0	0	0
Al29L	LA	0.5	16.6	2.5	0	0.1	0	0
Al33F	RF	8.1	7	0	0	0	0	0
Al34F	RF	12.5	0	0	0	0	0	0
Al38F	RF	2.6	15.8	0	0	0	0	0
Al44F	RF	8.2	6.9	0	0	0	0	0
Al45F	RF	12.5	0	0	0	0	0	0

## Sheet: Table_S6
Table S6: Operational taxonomic units (OTUs) of total fungi with taxonomic information (from INSD + NCBI) and average relative abundance (%) of sequences in SA, LA, and RF land use types
OUT ID	Order	Family	Best identified hit	Similarity (%)	Coverage (%)	E-value	Accession no.	Species name	Abbreviation	Alnus nepalensis			Schima wallichii
										SA	LA	RF	SA	LA	RF
OTU_0001	unidentified	unidentified	Fungi sp.	100	100	7.46827e-82	LC440266	OTU 0001	OTU001	30.2	2.509	0	0.7	0.1	0
OTU_0002	unidentified	unidentified	Fungi sp.	99.5	100	1.65447e-109	HE979338	OTU 0002	OTU002	21.6	54	21.4	18.8	23.9	2.5
OTU_0003	unidentified	unidentified	Fungi sp.	100	100	8.38862e-71	MN549481	OTU 0003	OTU003	18.4	1.1	0	0	0	0
OTU_0004	Helotiales	Myxotrichaceae	Fungi sp.	100	98.6	6.25644e-67	KU550121	OTU 0004	OTU004	4.5	3	3.9	6.1	2.6	0.5
OTU_0005	Helotiales	Dermateaceae	Pezicula ericae	100	100	8.38862e-71	MT626580	Pezicula ericae	PezEri	3.6	3.6	0	0	0.2	0
OTU_0006	Agaricales	Cortinariaceae	Cortinarius sp.	99	100	5.28675e-94	HE979332	Cortinarius 006	Cor006	2.6	0	0	8.6	2.1	0
OTU_0008	Agaricales	Hymenogastraceae	Alnicola sp.	100	100	5.82657e-109	KU924076	Alnicola 0008	Aln008	2.6	1.5	4.1	0.3	0.3	0
OTU_0009	Chaetothyriales	Herpotrichiellaceae	Cladophialophora sp.	98.8	100	7.79064e-82	UDB0733992	Cladophialophora 0009	Cla009	2.2	0	0	0	0	0
OTU_0010	Agaricales	unidentified	Fungi sp.	93.8	100	4.81022e-116	FJ179468	OTU 0010	OTU010	2	0	0	0.3	0	0
OTU_0011	Thelephorales	Thelephoraceae	Fungi sp.	100	99.5	4.57609e-110	HE979160	OTU 0011	OTU011	1.2	0	0	0	0	0
OTU_0012	Eurotiales	Aspergillaceae	Penicillium cosmopolitanum	100	100	7.46827e-82	MT582792	Penicillium cosmopolitanum	PenCos	1.06	0	0	0	0	0
OTU_0013	Agaricales	Tricholomataceae	Mycena sp.	97.6	94.5	1.01518e-96	EU846300	Mycena sp.	Myc013	0.7	0	0	0	0	0
OTU_0014	Helotiales	Hyaloscyphaceae	Fungi sp.	99.3	100	3.90285e-69	MT321740	OTU 0014	OTU014	0.7	0	0	0	1.4	0
OTU_0015	unidentified	unidentified	Fungi sp.	100	100	4.55213e-110	HE979388	OTU 0015	OTU015	0.6	0	0.3	0	0.1	0
OTU_0016	unidentified	unidentified	Fungi sp.	100	100	2.73741e-49	KP889709	OTU 0016	OTU016	0.6	0.1	0.2	0.3	0.3	0
OTU_0017	unidentified	unidentified	Fungi sp.	100	100	3.55606e-111	HE979346	OTU 0017	OTU017	0.6	0.6	0	0	0.4	0
OTU_0018	Chaetothyriales	unidentified	Fungi sp.	98.2	100	3.44897e-75	KJ188618	OTU 0018	OTU018	0.5	0.7	0.7	0	0.5	0
OTU_0019	Helotiales	Myxotrichaceae	Oidiodendron maius	99.3	100	6.31132e-67	MT321755	Oidiodendron maius	Oid019	0.5	0.5	0.7	3.3	0.6	0
OTU_0020	Agaricales	Tricholomataceae	Fungi sp.	100	100	7.45696e-108	KX609417	OTU 0020	OTU020	0.4	0	0	0	0	0
OTU_0021	Agaricales	Hymenogastraceae	Alnicola sp.	100	100	1.22098e-105	HE979354	Alnicola 0021	Aln021	0.4	0	0	0.5	0	0
OTU_0022	Helotiales	unidentified	Fungi sp.	100	100	2.35195e-71	UDB0693407	OTU 0022	OTU022	0.4	0	0	0	0	0
OTU_0023	Polyporales	Polyporaceae	Fungi sp.	100	100	1.62862e-109	MK770320	OTU 0023	OTU023	0.3	0	0	0.7	0.1	0.5
OTU_0024	Helotiales	Helotiaceae	Fungi sp.	95.7	98.6	1.77979e-57	UDB0569983	OTU 0024	OTU024	0.3	0	0	0	0	0
OTU_0025	Russulales	Russulaceae	Fungi sp.	99.6	100	7.23567e-139	HE979405	OTU 0025	OTU025	0.3	1.6	0	12.4	4.2	3.1
OTU_0026	Helotiales	Myxotrichaceae	Oidiodendron maius	100	100	1.35653e-68	MT678879	Oidiodendron maius	Oid026	0.2	1.5	1.2	7.1	0	0
OTU_0027	Hypocreales	Nectriaceae	Fusarium oxysp.orum	100	100	5.18157e-73	MW160706	Fusarium oxysporum	FusOxy	0.2	0.1	0	0	4.1	0
OTU_0028	Chaetothyriales	unidentified	Fungi sp.	96.3	100	9.72798e-71	KJ188618	OTU 0028	OTU028	0.2	0	0	0	0	0
OTU_0029	unidentified	unidentified	Fungi sp.	100	100	5.18157e-73	LC440282	OTU 0029	OTU029	0.2	0	0	0	0	0
OTU_0030	unidentified	unidentified	Fungi sp.	100	100	8.38862e-71	MW215269	OTU 0030	OTU030	0.2	0.6	0	0.4	0	0
OTU_0031	Mytilinidales	Gloniaceae	Cenococcum sp.	99.3	100	2.25022e-66	KU597318	Cenococcum 0031	Cen031	0.1	0	0	0	0	0
OTU_0032	Thelephorales	Thelephoraceae	Fungi sp.	97.2	100	1.29045e-100	MK286003	OTU 0032	OTU032	0.1	0	0	0	0	0
OTU_0033	unidentified	unidentified	Fungi sp.	100	100	1.62862e-109	MW214880	OTU 0033	OTU033	0.1	0	0	0	0	0
OTU_0034	Eurotiales	Aspergillaceae	Penicillium sp.	100	100	7.46827e-82	MH316151	Penicillium 0034	Pen034	0.1	0	0	0	0	0
OTU_0035	Helotiales	Myxotrichaceae	Oidiodendron maius	99.3	100	2.25022e-66	KX440128	Oidiodendron maius	Oid035	0.1	0.1	0	0	0	0
OTU_0036	unidentified	unidentified	Fungi sp.	97.6	100	1.21796e-95	MG592690	OTU 0036	OTU036	0.1	0	0	0	0	0
OTU_0037	Eurotiales	Aspergillaceae	Penicillium sp.	100	100	3.39965e-80	MT594380	Penicillium 0037	Pen037	0.1	0	0	0	0	0
OTU_0038	Helotiales	Leotiaceae	Pezoloma sp.	99.3	100	1.39192e-68	UDB0623593	Pezoloma 0038	Pez038	0.1	0	0	0	0	0
OTU_0039	unidentified	unidentified	Fungi sp.	100	100	5.85639e-83	MK795685	OTU 0039	OTU039	0.1	0.1	1.3	0	0	0
OTU_0040	Chaetothyriales	Herpotrichiellaceae	Fungi sp.	93.4	90.8	5.21872e-64	KU144607	OTU 0040	OTU040	0.1	0	0	0	0	0
OTU_0041	Helotiales	unidentified	Fungi sp.	100	100	4.83652e-68	UDB0760890	OTU 0041	OTU041	0.1	0	0.4	0	0	1.3
OTU_0042	Helotiales	unidentified	Fungi sp.	97.9	100	3.83147e-64	MN265600	OTU 0042	OTU042	0.1	0	0	0	0	2
OTU_0043	Helotiales	unidentified	Fungi sp.	99.3	100	1.77004e-67	UDB0713152	OTU 0043	OTU043	0.1	0	0	0	0	0
OTU_0044	Agaricales	Inocybaceae	Inocybe sp.	94.5	100	1.85196e-68	UDB0286625	Inocybe 0044	Ino044	0	3.4	13.3	0.6	0	0.6
OTU_0045	Hypocreales	Hypocreaceae	Trichoderma hamatum	100	100	1.28553e-84	LC586215	Trichoderma hamatum	TriHam	0	2.2	4.2	0	0	0
OTU_0046	Helotiales	unidentified	Fungi sp.	99.3	100	8.6001e-71	MF971617	OTU 0046	OTU046	0	3.9	2.4	0	0	0.6
OTU_0047	Chaetothyriales	Herpotrichiellaceae	Fungi sp.	96.9	100	9.65749e-71	UDB0732968	OTU 0047	OTU047	0	0	5.6	0	0	0
OTU_0048	Chaetothyriales	unidentified	Fungi sp.	97.5	100	7.4657e-72	KJ188618	OTU 0048	OTU048	0	3.5	0.5	0	5.5	0
OTU_0049	Russulales	Russulaceae	Russula sp.	100	100	3.67192e-116	MN317307	Russula 0049	Rus049	0	0	4	0	0	0
OTU_0050	Agaricales	unidentified	Fungi sp.	99.5	100	7.26765e-103	JX898940	OTU 0050	OTU050	0	0.1	3.6	0	0.2	0
OTU_0051	unidentified	unidentified	Fungi sp.	100	100	4.33306e-79	MW214741	OTU 0051	OTU051	0	0	3.2	0	0.3	0
OTU_0052	unidentified	unidentified	Fungi sp.	100	100	2.14019e-108	HE979404	OTU 0052	OTU052	0	0	3.2	0	0	0
OTU_0054	Helotiales	Hyaloscyphaceae	Fungi sp.	100	100	2.99173e-70	HQ850113	OTU 0054	OTU054	0	0	2.8	0	0	0
OTU_0055	unidentified	unidentified	Fungi sp.	99.1	100	7.69751e-108	HE979246	OTU 0055	OTU055	0	2.4	0	0	0	0
OTU_0056	Chaetothyriales	Cyphellophoraceae	Cyphellophora sp.	100	100	5.85639e-83	UDB0400684	Cyphellophora 0056	Cyp056	0	1.9	0.1	0	0	0
OTU_0057	Chaetothyriales	Herpotrichiellaceae	Fungi sp.	99.4	100	8.05582e-87	AB847008	OTU 0057	OTU057	0	0.3	1.8	0.3	0.8	0.6
OTU_0058	unidentified	unidentified	Fungi sp.	100	100	8.95945e-76	MW164617	OTU 0058	OTU058	0	0	2	1.5	0.5	0.2
OTU_0059	Agaricales	Tricholomataceae	Fungi sp.	96.5	99.5	7.29982e-88	JQ991904	OTU 0059	OTU059	0	0	1.8	0	0	0.2
OTU_0060	unidentified	unidentified	Fungi sp.	100	100	4.59149e-84	JX624291	OTU 0060	OTU060	0	0	1.5	0	0	0
OTU_0061	unidentified	unidentified	Fungi sp.	100	100	5.85639e-83	AB847052	OTU 0061	OTU061	0	0	1.2	0	0	0
OTU_0062	Pleosporales	Pleosporales_fam_Incertae_sedis	Berkleasmium sp.	95.3	100	6.85356e-62	UDB0392773	Berkleasmium 0062	Ber062	0	0	1.1	0.2	0	0
OTU_0063	Chaetosphaeriales	Chaetosphaeriaceae	Fungi sp.	100	100	5.18157e-73	MG707485	OTU 0063	OTU063	0	0.4	0.6	0	6.4	0
OTU_0064	Helotiales	Vibrisseaceae	Phialocephala sp.	99.3	100	1.77004e-67	KY522952	Phialocephala 0064	Phi064	0	0.5	0.4	3.1	14.8	1.3
OTU_0065	Hypocreales	unidentified	Fungi sp.	100	100	5.85639e-83	UDB0429568	OTU 0065	OTU065	0	0.9	0	0	0.4	0
OTU_0066	Agaricales	Tricholomataceae	Fungi sp.	94.6	100	2.03248e-83	JQ991905	OTU 0066	OTU066	0	0.7	0	0	0	0
OTU_0067	Russulales	Russulaceae	Russula rosea	99.2	100	3.16252e-127	LC176786	Russula rosea	RusRos	0	0	0.7	0	0	0
OTU_0068	Russulales	Russulaceae	Russula sp.	100	100	4.70243e-115	MF805816	Russula 0068	Rus068	0	0	0.7	0	0	0
OTU_0069	Pleosporales	Coniothyriaceae	Coniothyrium platani	99.4	100	3.27274e-75	MK370678	Coniothyrium platani	ConPla	0	0.6	0	0	0	0
OTU_0070	Chaetothyriales	Herpotrichiellaceae	Fungi sp.	96.9	100	2.07574e-72	UDB0743277	OTU 0070	OTU070	0	0.3	0.3	0	0	0
OTU_0071	unidentified	unidentified	Fungi sp.	95.9	100	6.68775e-62	UDB0497297	OTU 0071	OTU071	0	0	0.7	0	0	0
OTU_0072	Capnodiales	Mycosphaerellaceae	Mycosp.haerella tassiana	100	100	1.84847e-72	UDB0780758	Mycosphaerella tassiana	MycTas	0	0.200514	0.5	0	0	0
OTU_0073	Chaetothyriales	Herpotrichiellaceae	Fungi sp.	97.6	100	4.49408e-74	UDB0154076	OTU 0073	OTU073	0	0.6	0	0	0	0
OTU_0074	unidentified	unidentified	Fungi sp.	100	100	1.45238e-73	MW215394	OTU 0074	OTU074	0	0.1	0.4	0.5	0.1	0
OTU_0075	Helotiales	Helotiaceae	Meliniomyces sp.	100	100	4.83652e-68	HE979376	Meliniomyces 0075	Mel075	0	0	0.6	0	0	0
OTU_0076	Chaetothyriales	Herpotrichiellaceae	Cladophialophora sp.	98.8	100	3.42379e-75	UDB067524	Cladophialophora 0076	Cla076	0	0.395887	0.2	0.5	0	0
OTU_0077	Pezizales	Sarcosomataceae	Fungi sp.	98.2	100	5.9398e-78	KF128816	OTU 0077	OTU077	0	0.5	0	0	0	0
OTU_0078	Chaetothyriales	Herpotrichiellaceae	Fungi sp.	98.1	100	5.56071e-73	UDB0779799	OTU 0078	OTU078	0	0.5	0	0	0	0
OTU_0079	Pleosporales	Didymosphaeriaceae	Didymosp.haeria sp.	100	100	1.14087e-74	MT813942	Didymosphaeria 0079	Did079	0	0	0.4	0	0	0
OTU_0080	unidentified	unidentified	Fungi sp.	100	100	1.45238e-73	MF971380	OTU 0080	OTU080	0	0.4	0	0	0	0
OTU_0081	unidentified	unidentified	Fungi sp.	100	100	6.59379e-72	MW214759	OTU 0081	OTU081	0	0	0.4	0	0	0
OTU_0082	unidentified	unidentified	Fungi sp.	100	100	3.12154e-96	MG707527	OTU 0082	OTU082	0	0	0.4	0	0	0
OTU_0083	unidentified	unidentified	Fungi sp.	97.5	100	5.68709e-73	MW215068	OTU 0083	OTU083	0	0	0.4	0	0	0
OTU_0084	unidentified	unidentified	Fungi sp.	96.4	100	3.75887e-59	UDB0442326	OTU 0084	OTU084	0	0	0.4	0	0	0
OTU_0085	Pleosporales	Pleosporales_fam_Incertae_sedis	Berkleasmium sp.	96.7	100	3.16617e-65	UDB0392773	Berkleasmium 0085	Ber085	0	0.3	0	0	1	0
OTU_0086	Sordariales	Cephalothecaceae	Fungi sp.	100	100	7.0343e-77	KF412332	OTU 0086	OTU086	0	0.3	0	0	0	0
OTU_0087	Helotiales	unidentified	Fungi sp.	100	100	6.59379e-72	MK239041	OTU 0087	OTU087	0	0.3	0	0	0	0
OTU_0088	Helotiales	unidentified	Fungi sp.	100	100	8.38862e-71	UDB0290839	OTU 0088	OTU088	0	0.1	0.2	0.5	2.1	0
OTU_0089	Agaricales	Tricholomataceae	Mycena sp.	98.5	100	4.374e-100	AB512345	Mycena 0089	Myc089	0	0	0.3	0	0	0
OTU_0090	unidentified	unidentified	Fungi sp.	99.3	96.8	1.96968e-72	AB847071	OTU 0090	OTU090	0	0.1	0.1	0	0	0.3
OTU_0091	Trechisporales	unidentified	Fungi sp.	98.5	100	1.57317e-99	UDB0263101	OTU 0091	OTU091	0	0.2	0	0	0	0
OTU_0092	Agaricales	Tricholomataceae	Roridomyces roridus	100	100	9.14015e-102	KR673443	Roridomyces roridus	RorRor	0	0.2	0	0.8	0	0.5
OTU_0093	unidentified	unidentified	Fungi sp.	98.7	100	3.14385e-70	KP323397	OTU 0093	OTU093	0	0	0.2	0	0	0
OTU_0095	Chaetothyriales	unidentified	Fungi sp.	95.8	100	2.121e-67	KJ188618	OTU 0095	OTU095	0	0	0.2	0	0	0
OTU_0096	Eurotiales	Aspergillaceae	Penicillium sp.	100	100	3.39965e-80	UDB0271533	Penicillium 0096	Pen096	0	0	0.2	0	0	0
OTU_0097	Chaetothyriales	Herpotrichiellaceae	Cladophialophora sp.	98.8	100	2.06111e-77	UDB067524	Cladophialophora 0097	Cla097	0	0	0.2	0	0	0
OTU_0099	Helotiales	Myxotrichaceae	Oidiodendron sp.	95	98.6	3.03001e-55	MT321783	Oidiodendron 0099	Oid099	0	0	0.2	0	0	0
OTU_0100	unidentified	unidentified	Fungi sp.	99.5	100	1.45231e-94	KC222746	OTU 0100	OTU100	0	0.200514	0	0	0	0
OTU_0101	Coniochaetales	Coniochaetaceae	Coniochaeta sp.	98.7	100	5.43433e-73	MG975615	Coniochaeta 0101	Con101	0	0	0.2	0	0	0
OTU_0102	Chaetothyriales	Herpotrichiellaceae	Fungi sp.	87	100	4.61958e-39	UDB066723	OTU 0102	OTU102	0	0	0.1	0	0	0.7
OTU_0103	Thelephorales	Thelephoraceae	Tomentella sp.	92.2	100	3.71025e-81	UDB018402	Tomentella 0103	Tom103	0	0.169666	0	0	0.4	0
OTU_0104	Chaetosphaeriales	Chaetosphaeriaceae	Fungi sp.	100	100	6.59379e-72	MN905841	OTU 0104	OTU104	0	0	0.1	0	0	0
OTU_0105	Agaricales	Agaricales_fam_Incertae_sedis	Acanthocorticium brueggemannii	88.7	100	4.74926e-65	KT275193	Acanthocorticium 0105	Aca0104	0	0	0.1	0	0	0
OTU_0106	Helotiales	unidentified	Fungi sp.	100	100	1.0669e-69	LC367843	OTU 0106	OTU106	0	0.159383	0	0	0	0
OTU_0107	unidentified	unidentified	Fungi sp.	89.4	96.6	1.4787e-43	UDB0664327	OTU 0107	OTU107	0	0	0.1	0	0	0
OTU_0108	Eurotiales	Aspergillaceae	Penicillium bialowiezense	100	100	4.33306e-79	UDB0780759	Penicillium bialowiezense	PenBia	0	0.1491	0	0	0	0
OTU_0109	Glomerales	Glomeraceae	Fungi sp.	95.4	99	7.2879e-73	HQ857201	OTU 0109	OTU109	0	0.1491	0	0	0	0
OTU_0110	Sordariales	unidentified	Fungi sp.	99.3	100	1.89393e-72	MG707577	OTU 0110	OTU110	0	0	0.1	0	0	0
OTU_0112	unidentified	unidentified	Fungi sp.	100	100	9.52181e-81	MW214889	OTU 0112	OTU112	0	0	0.1	0	0	0
OTU_0113	unidentified	unidentified	Fungi sp.	100	100	1.45238e-73	MW215978	OTU 0113	OTU113	0	0	0.1	0	0	0
OTU_0114	unidentified	unidentified	Fungi sp.	91.2	100	3.18193e-50	MW215299	OTU 0114	OTU114	0	0	0.1	0	0	0
OTU_0115	Chaetosphaeriales	Chaetosphaeriaceae	Thozetella lithocarpi	99.3	96	4.09963e-69	MH810433	Thozetella lithocarpi	ThoLit	0	0.123393	0	0	0	0
OTU_0116	Helotiales	Hyaloscyphaceae	Lachnum virgineum	100	100	1.0669e-69	MN148673	Lachnum virgineum	LacVir	0	0.118252	0	0.2	0	0.3
OTU_0117	Chaetothyriales	Herpotrichiellaceae	Fungi sp.	93.5	100	4.25784e-59	JQ272351	OTU 0117	OTU117	0	0	0.1	0	0	0
OTU_0118	Helotiales	Chaetomellaceae	Pilidium novae-zelandiae	100	99.2	3.11555e-54	MN562100	Pilidium novae-zelandiae	PilZel	0	0	0.1	0	0	0
OTU_0119	Chaetosphaeriales	Chaetosphaeriaceae	Chloridium sp.	100	100	6.59379e-72	UDB0402369	Chloridium 0119	Chl119	0	0	0.1	0	0	0
OTU_0120	Helotiales	unidentified	Fungi sp.	100	100	6.59379e-72	KF572441	OTU 0120	OTU120	0	0	0.1	0	0	0
OTU_0121	unidentified	unidentified	Fungi sp.	100	100	2.82063e-86	MW063475	OTU 0121	OTU121	0	0	0	4.6	1	0.9
OTU_0123	Glomerales	Glomeraceae	Fungi sp.	100	95.9	2e-80	LR885378.1	OTU 0123	OTU123	0	0	0	2.04	0	10.1
OTU_0124	Chaetothyriales	Herpotrichiellaceae	Exophiala pisciphila	100	100	1.1159e-95	KP230829	Exophiala pisciphila	ExoPis	0	0	0	0	5.2	0
OTU_0128	unidentified	unidentified	Fungi sp.	100	100	8.38862e-71	MW214998	OTU 0128	OTU128	0	0	0	0.5	2.3	0.5
OTU_0129	Venturiales	Sympoventuriaceae	Ochroconis sp.	96.2	96.3	3.47258e-65	UDB0684553	Ochroconis 0129	Och129	0	0	0	0	2.6	0.3
OTU_0131	unidentified	unidentified	Fungi sp.	92.4	100	2.37913e-51	UDB0693493	OTU 0131	OTU131	0	0	0	0.5	1.1	0
OTU_0134	Agaricales	Inocybaceae	Fungi sp.	99.5	100	1.10327e-90	HE979396	OTU 0134	OTU134	0	0	0	0	1.7	0
OTU_0135	Trechisporales	unidentified	Fungi sp.	99.5	100	2.59939e-102	UDB0485390	OTU 0135	OTU135	0	0	0	0.7	0	0
OTU_0139	Helotiales	Dermateaceae	Pezicula rhizophila	99.3	100	1.39192e-68	MN121298	Pezicula rhizophila	PezRhi	0	0	0	0.3	1.1	0
OTU_0140	Helotiales	Vibrisseaceae	Phialocephala sp.	98.6	100	1.07447e-64	UDB0676243	Phialocephala 0140	Phi140	0	0	0	0	0	7.4
OTU_0141	Eurotiales	Aspergillaceae	Penicillium sp.	100	100	3.59908e-85	AB661321	Penicillium 0141	Pen141	0	0	0	0.5	0.7	0
OTU_0142	Helotiales	unidentified	Fungi sp.	98.6	99.3	2.38839e-66	KU204586	OTU 0142	OTU142	0	0	0	0.2	0.4	0.9
OTU_0143	unidentified	unidentified	Fungi sp.	100	100	1.28553e-84	MW216331	OTU 0143	OTU143	0	0	0	0.2	0	11.7
OTU_0144	Mortierellales	Mortierellaceae	Mortierella sp.	96.1	100	4.25943e-116	UDB0393358	Mortierella 0144	Mor144	0	0	0	4.8	0	0
OTU_0145	Chaetothyriales	unidentified	Fungi sp.	88.4	94.2	1.59996e-38	UDB0673292	OUT 0145	OTU145	0	0	0	0.8	0	0
OTU_0147	Chaetosphaeriales	Chaetosphaeriaceae	Thozetella acerosa	99.3	100	1.89393e-72	AY330996	Thozetella acerosa	ThoAce	0	0	0	0	0	3.6
OTU_0150	Chaetothyriales	Herpotrichiellaceae	Fungi sp.	98.8	99.4	2.66621e-76	KU550114	OTU 0150	OTU150	0	0	0	4.3	0	2.9
OTU_0154	unidentified	unidentified	Fungi sp.	95	90.77	7e-39	KT219739.1	OTU 0154	OTU154	0	0	0	0.3	0.3	0
OTU_0155	unidentified	unidentified	Fungi sp.	98.6	100	2.06894e-98	MW215982	OTU 0155	OTU155	0	0	0	0.2	0	0.4
OTU_0157	Eurotiales	Trichocomaceae	Talaromyces kendrickii	100	100	3.19722e-75	MN218808	Talaromyces kendrickii	TalKen	0	0	0	0	0.4	0
OTU_0158	unidentified	unidentified	Fungi sp.	100	100	3.19722e-75	MW215930	OTU 0158	OTU158	0	0	0	0.3	0.2	0
OTU_0159	Chaetothyriales	unidentified	Fungi sp.	98.3	100	6.23021e-83	HM208741	OTU 0159	OTU159	0	0	0	0	1.9	0
OTU_0160	Agaricales	Tricholomataceae	Mycena sp.	100	100	2.66758e-107	MK733289	Mycena 0160	Myc160	0	0	0	0.9	1.4	0
OTU_0161	unidentified	unidentified	Fungi sp.	98.6	100	4.87086e-63	KU550991	OTU 0161	OTU161	0	0	0	0.2	0	0
OTU_0164	Atheliales	Byssocorticiaceae	Athelopsis lembosp.ora	100	100	1.56208e-104	UDB0779832	Athelopsis lembospora	AthLem	0	0	0	0.2	0	0
OTU_0166	Helotiales	Hyaloscyphaceae	Cistella sp.	99.3	100	3.90285e-69	MT522547	Cistella 0166	Cis166	0	0	0	0.3	0	0
OTU_0167	Helotiales	Dermateaceae	Rhizodermea veluwensis	100	100	2.35195e-71	MT601882	Rhizodermea veluwensis	RhiVel	0	0	0	0	0.3	0
OTU_0168	unidentified	unidentified	Fungi sp.	99.3	100	8.02222e-66	MW215313	OTU 0168	OTU168	0	0	0	0.9	0.6	0
OTU_0169	Chaetothyriales	Herpotrichiellaceae	Fungi sp.	99.4	100	4.16843e-74	KY687589	OTU 0169	OTU169	0	0	0	0.2	0	0
OTU_0171	Agaricales	Tricholomataceae	Fungi sp.	97.6	100	1.58434e-94	JX457007	OTU 0171	OTU171	0	0	0	0	0	2.2
OTU_0174	Auriculariales	unidentified	Fungi sp.	100	25.3	1.18868e-15	MG707445	OTU 0174	OTU174	0	0	0	0	0.2	0
OTU_0176	Eurotiales	Aspergillaceae	Penicillium sp.	100	100	3.39965e-80	MT557448	Penicillium 0176	Pen176	0	0	0	0	0	4
OTU_0177	Chaetothyriales	Herpotrichiellaceae	Fungi sp.	94.3	100	2.01312e-62	UDB066073	OTU 0177	OTU177	0	0	0	0.1	0	0
OTU_0180	Sordariales	Cephalothecaceae	Cephalotheca sp.	92.4	100	2.04289e-57	KF359663	Cephalotheca 0180	Cep180	0	0	0	0	0.2	0
OTU_0181	Agaricales	unidentified	Fungi sp.	94.9	100	2.78865e-87	UDB0624281	OTU 0181	OTU181	0	0	0	0	0.3	0
OTU_0182	Helotiales	Myxotrichaceae	Oidiodendron sp.	94.3	98.6	1.40973e-53	MT321783	Oidiodendron 0182	Oid182	0	0	0	0.1	0	5.2
OTU_0183	Chaetosphaeriales	Chaetosphaeriaceae	Thozetella lithocarpi	99.3	95.3	5.26078e-68	MH810433	Thozetella lithocarpi	ThoLit	0	0	0	0	0	3.6
OTU_0189	Chaetothyriales	Herpotrichiellaceae	Fungi sp.	90.3	100	1.56535e-48	LC096776	OTU 0189	OTU189	0	0	0	0.2	0	0
OTU_0190	Thelephorales	Thelephoraceae	Tomentella sp.	99.5	100	1.65447e-109	GQ240903	Tomentella 0190	Tom190	0	0	0	0	0.3	0
OTU_0192	Helotiales	Chaetomellaceae	Pilidium acerinum	100	95.8	1.12055e-53	JN628205	Pilidium acerinum	PilAce	0	0	0	0.8	0	0
OTU_0195	Pleosporales	Lophiostomataceae	Lophiostoma sp.	98.7	100	1.93938e-72	KF850378	Lophiostoma 0195	Lop195	0	0	0	0.6	0	0
OTU_0199	Chaetothyriales	Herpotrichiellaceae	Fungi sp.	97.4	100	4.19802e-69	KY687589	OTU 0199	OTU199	0	0	0	0.2	0	0.3
OTU_0208	Helotiales	unidentified	Fungi sp.	96.4	98.6	4.9915e-58	UDB0664163	OTU 0208	OTU208	0	0	0	0	0	0.3
OTU_0209	Glomerales	Glomeraceae	Glomus sp.	76	93.66	2e-56	KM226640.1	OTU 0209	OTU209	0	0	0	0	0	0.5
OTU_0210	Chaetothyriales	Herpotrichiellaceae	Fungi sp.	97.6	100	4.49408e-74	UDB0732968	OTU 0210	OTU210	0	0	0	0	0.1	0
OTU_0212	unidentified	unidentified	Fungi sp.	100	100	2.51052e-76	MW215676	OTU 0212	OTU212	0	0	0	0	0	0.4
OTU_0214	unidentified	unidentified	Fungi sp.	100	100	7.0343e-77	MW214836	OTU 0214	OTU214	0	0	0	0	0	1.6
OTU_0218	unidentified	unidentified	Fungi sp.	89.8	100	2.65999e-46	MF976620	OTU 0218	OTU218	0	0	0	0	0	2
OTU_0219	unidentified	unidentified	Fungi sp.	96.4	100	4.90544e-58	JF519052	OTU 0219	OTU219	0	0	0	0	0.1	0
OTU_0224	Chaetothyriales	Herpotrichiellaceae	Fungi sp.	89.7	100	7.28286e-47	UDB0658410	OTU 0224	OTU224	0	0	0	1	0	0
OTU_0225	Chaetothyriales	Herpotrichiellaceae	Cladophialophora sp.	95.8	100	1.26751e-69	UDB067524	Cladophialophora 0225	Cla225	0	0	0	0	0	0.4
OTU_0226	Helotiales	Hyaloscyphaceae	Glutinomyces sp.	93.9	100	6.79089e-57	LC218285	Glutinomyces 0226	Glu226	0	0	0	0	0	1.5
OTU_0230	Helotiales	unidentified	Fungi sp.	100	100	1.0669e-69	EU030392	OTU 0230	OTU230	0	0	0	0	0	1.8
OTU_0238	Agaricales	Tricholomataceae	Mycena sp.	95.7	98.3	1.40969e-100	KP191964	Mycena 0238	Myc238	0	0	0	0.1	0	0
OTU_0240	Mytilinidales	Gloniaceae	Cenococcum sp.	97.9	100	4.91359e-63	KU597318	Cenococcum 0240	Cen240	0	0	0	0	0	0.5
OTU_0246	Russulales	Russulaceae	Russula sp.	100	100	3.3838e-142	KX094993	Russula 0246	Rus246	0	0	0	0	0.1	0
OTU_0249	Pleosporales	Pleosporales_fam_Incertae_sedis	Berkleasmium sp.	100	100	1.45238e-73	MK304320	Berkleasmium 0249	Ber249	0	0	0	0	0	0.3
OTU_0250	Helotiales	Myxotrichaceae	Oidiodendron sp.	93.6	98.6	6.55882e-52	MT321783	Oidiodendron 0250	Oid250	0	0	0	0	0.1	0
OTU_0251	Xylariales	Xylariales_fam_Incertae_sedis	Robillarda sessilis	100	100	3.19722e-75	MW166242	Robillarda sessilis	RobSes	0	0	0	0	0	1.8
OTU_0253	Chaetothyriales	Herpotrichiellaceae	Fungi sp.	93.6	100	1.20234e-59	JQ272351	OTU 0253	OTU253	0	0	0	0	0	0.3
OTU_0258	Helotiales	Leotiaceae	Pezoloma ericae	99.3	100	6.31132e-67	GU256945	Pezoloma ericae	Pez258	0	0	0	0.2	0	0
OTU_0263	Helotiales	Helotiaceae	Meliniomyces sp.	93.5	96.5	6.55882e-52	UDB0396905	Meliniomyces 0263	Mel263	0	0	0	0	0.6	0
OTU_0274	Chaetothyriales	Herpotrichiellaceae	Fungi sp.	91.6	100	7.23152e-52	UDB0715259	OTU 0274	OTU274	0	0	0	0	0	0.9
OTU_0276	Chaetothyriales	unidentified	Fungi sp.	88.8	86.5	2.65671e-36	UDB0673292	OTU 0276	OTU276	0	0	0	0	0	2.2
OTU_0283	Thelephorales	Thelephoraceae	Fungi sp.	95.9	100	3.63233e-96	LC200534	OTU 0283	OTU283	0	0	0	0	0.4	0
OTU_0294	Helotiales	unidentified	Fungi sp.	89.1	94.5	3.17436e-40	EF619869	OTU 0294	OTU294	0	0	0	0	0	0.2
OTU_0309	unidentified	unidentified	Fungi sp.	100	100	1.35653e-68	KY987529	OTU 0309	OTU309	0	0	0	0	0	1.5
OTU_0313	Russulales	Russulaceae	Russula viridicinnamomea	94.8	100	2.10989e-88	MN603052	Russula 0313	Rus313	0	0	0	0	0	2
OTU_0320	Sordariales	unidentified	Fungi sp.	92	98.9	8.2906e-62	KP866126	OTU 0320	OTU320	0	0	0	0.8	0	0
OTU_0323	Pleosporales	unidentified	Fungi sp.	98	100	1.8616e-67	UDB0704782	OTU 0323	OTU323	0	0	0	0.2	0	0
OTU_0327	Helotiales	Hyaloscyphaceae	Gyoerffyella sp.	100	100	6.59379e-72	UDB0732655	Gyoerffyella 0327	Gyo327	0	0	0	0.6	0	0
OTU_0336	Pleosporales	Pleosporales_fam_Incertae_sedis	Berkleasmium sp.	96	100	1.48496e-63	UDB0392773	Berkleasmium 0336	Ber336	0	0	0	0	0	0.6
OTU_0341	Chaetothyriales	Herpotrichiellaceae	Fungi sp.	96.9	95.2	1.001e-70	KC818298	OTU 0341	OTU341	0	0	0	0	0.1	0
OTU_0382	Helotiales	Helotiaceae	Fungi sp.	100	100	2.99173e-70	MG707596	OTU 0382	OTU382	0	0	0	0.1	0	0
OTU_0389	Pleosporales	Melanommataceae	Fungi sp.	98.7	100	2.46955e-71	UDB0740248	OTU 0389	OTU389	0	0	0	0.5	0	0
OTU_0392	Malasseziales	Malasseziaceae	Malassezia globosa	100	100	4.59528e-151	KP825421	Malassezia globosa	MalGlo	0	0	0	0	0.1	0
OTU_0400	unidentified	unidentified	Fungi sp.	90.2	99.3	8.61763e-46	UDB0176995	OTU 0400	OTU400	0	0	0	0	0	0.6
OTU_0421	Thelephorales	Thelephoraceae	Fungi sp.	100	100	1.27232e-110	MN549505	OTU 0421	OTU421	0	0	0	0	0	0.6
OTU_0429	unidentified	unidentified	Fungi sp.	99.3	100	8.02222e-66	UDB0192629	OTU 0429	OTU429	0	0	0	0.2	0	0
OTU_0430	Chaetothyriales	unidentified	Fungi sp.	97.5	100	1.60465e-73	MT027973	OTU 0430	OTU430	0	0	0	0	0	0.9
OTU_0439	Helotiales	unidentified	Fungi sp.	98.6	100	8.2352e-66	UDB056001	OTU 0439	OTU439	0	0	0	0	0	0.3
OTU_0455	Malasseziales	Malasseziaceae	Malassezia restricta	100	100	3.3838e-142	UDB0780772	Malassezia restricta	MalRes	0	0	0	0	0	0.3
OTU_0462	unidentified	unidentified	Fungi sp.	100	100	8.95945e-76	MW216123	OTU 0462	OTU462	0	0	0	0	0	0.3
OTU_0481	Mytilinidales	Gloniaceae	Cenococcum sp.	98.7	100	8.88207e-71	MT366777	Cenococcum 0481	Cen481	0	0	0	0.3	0	0
OTU_0484	unidentified	unidentified	Fungi sp.	91.9	97.8	1.38077e-80	KU878923	OTU 0484	OTU484	0	0	0	0	0	0.4
OTU_0501	unidentified	unidentified	Fungi sp.	97.2	100	6.35613e-62	KF060181	OTU 0501	OTU501	0	0	0	0	0	0.3
OTU_0505	Agaricales	Cyphellaceae	Fungi sp.	99	100	2.64295e-102	MG707601	OTU 0505	OTU505	0	0	0	0	0	0.5
OTU_0509	Thelephorales	Thelephoraceae	Fungi sp.	98.2	100	1.66622e-104	JQ991893	OTU 0509	OTU509	0	0	0	0	0	0.6
OTU_0512	unidentified	unidentified	Fungi sp.	100	100	1.35653e-68	MF971610	OTU 0512	OTU512	0	0	0	0.3	0	0
OTU_0517	unidentified	unidentified	Fungi sp.	96.6	100	5.2554e-63	KF617947	OTU 0517	OTU517	0	0	0	0	0	0.5
OTU_0530	Helotiales	unidentified	Fungi sp.	93.9	100	2.42242e-56	EU677763	OTU 0530	OTU530	0	0	0	0	0	0.4
OTU_0578	Helotiales	unidentified	Fungi sp.	99.3	100	3.06779e-70	KU550110	OTU 0578	OTU578	0	0	0	0	0	0.3
OTU_0584	Xylariales	Xylariales_fam_Incertae_sedis	Castanediella cagnizarii	96	100	3.72589e-75	KP859054	Castanediella 0584	Cas584	0	0	0	0	0	0.3
OTU_0623	Venturiales	Venturiaceae	Fungi sp.	100	96.82	5e-66	LN909748.1	OTU 0623	OTU623	0	0	0	0	0	0.2
OTU_0644	Saccharomycetales	Phaffomycetaceae	Cyberlindnera jadinii	100	100	6.18629e-88	MT819993	Cyberlindnera jadinii	CybJad	0	0	0	0	0	0.4
OTU_0658	Pleosporales	Lophiostomataceae	Lophiostoma sp.	100	100	3.80446e-69	MF503901	Lophiostoma 0658	Lop658	0	0	0	0	0	0.3
OTU_0720	Agaricales	Tricholomataceae	Mycena sp.	98.1	100	2.03502e-98	AB512345	Mycena 0720	Myc720	0	0	0	0	0.2	0
OTU_0721	unidentified	unidentified	Fungi sp.	100	100	2.99173e-70	MT527977	OTU 0721	OTU721	0	0	0	0	0	0.2
OTU_0736	Thelephorales	Thelephoraceae	Tomentella sp.	99.1	100	2.15134e-108	UDB0606382	Tomentella 0736	Tom736	0	0	0	0	0	0.2
OTU_0778	Helotiales	unidentified	Fungi sp.	98.5	95.1	5.04177e-63	KX765322	OTU 0778	OTU778	0	0	0	0	0	0.2
OTU_0866	Helotiales	Helotiaceae	Meliniomyces sp.	93.4	95.8	5.10627e-48	UDB0594178	Meliniomyces 0866	Mel866	0	0	0	0	0	0.2
OTU_0904	Glomerellales	unidentified	Fungi sp.	99.2	100	7.4357e-61	UDB0681385	OTU 0904	OTU904	0	0	0	0	0	0.2
Note: SA- Short-term abandoned, LA - Long-term abandoned, RF - Regenerated forest

## Sheet: Table_S7
Table S7: Relative abundace (%) of OTUs (at order level) of total fungi in A. nepalensis and S. walllichii in SA, LA and RF land use types
				Ascomycota										Basidiomycota
Tree code	Tree species	Land use types	Early-diverging lineage	Helotiales	Chaetothyriales	Mytilinidales	Eurotiales	Hypocreales	Capnodiales	Pleosporales	Chaetosphaeriales	Sordariales	Others	Agaricales	Thelephorales	Russulales	Polyporales	Trechisporales	Malasseziales	Others	Unidentified
Al02S	Alnus nepalensis	SA	0	3.5	0.7	0	0.2	0.2	0.2	0.2	0.1	0.2	0.5	48.1	0.2	21.8	4.8	0.2	0	0	19.4
Al03S	Alnus nepalensis	SA	0	3.3	5.2	0.1	0	0.4	0.4	7.4	0.3	0.1	0.1	1	2.7	0	0.1	0.1	0	0.5	78.5
Al04S	Alnus nepalensis	SA	0.1	13.1	17.4	0	0	0.2	0	0.6	0.4	0	1.9	8.1	1.8	0	0	0	0	0.1	56.6
Al05S	Alnus nepalensis	SA	0	5.1	15.8	0.1	0.1	0.2	0	1.5	0.3	0.1	0.1	1.8	22	0	0.2	0	0	0.2	53
Al06S	Alnus nepalensis	SA	0.1	3.7	2	0	3.8	0.4	0.1	0.2	0	0.1	0.6	2	0.1	0	0.2	0.2	0	0.1	86.8
Al07S	Alnus nepalensis	SA	0	3.2	0.3	0	0.8	0.2	0.1	0.1	0.1	0.1	0.1	2.7	0	0	0	0	0	0.1	92.5
Al08S	Alnus nepalensis	SA	0	0.4	0.3	0	0.1	0.2	0	0.2	0	0.1	0.3	3.8	0.1	0	0.3	0	0	0.2	94.4
Al11S	Alnus nepalensis	SA	0	3.9	4.2	0	0.1	1.2	1.2	8.4	0.9	0	0.6	1.5	4.3	0	0.2	0.2	0	1.2	72.4
Al13S	Alnus nepalensis	SA	0.1	4.5	2.6	0	2.8	0.3	0	0.1	0.1	0.1	1	3.8	0.3	0	0	0	0	0.3	84.3
Al14S	Alnus nepalensis	SA	0	3.1	0.6	0	1.3	0.6	0	0.4	0	0.1	0.5	4.5	0.2	0	0	0	0	0.2	88.7
Al15S	Alnus nepalensis	SA	0.1	1.1	0.7	0	0.1	0.3	0	0.2	0	0.1	0.3	4.5	0.5	0.1	0.6	0	0	0.3	91.6
Al16L	Alnus nepalensis	LA	0.5	41.2	21.1	0	0.9	0.7	0.2	0.2	0.2	0.5	0.2	4.1	2.9	0.1	2.1	0.8	0	0.3	24.3
Al17L	Alnus nepalensis	LA	0.1	4.2	0.3	0	0	0.2	0	0.1	0.1	0.1	0.2	4.6	0.1	0.2	0.1	0	0	0	90
Al18L	Alnus nepalensis	LA	0	4.2	0.5	0	0.1	0.1	0.2	0.2	0	0	0.1	3.1	0.9	0	1.3	0.1	0	0.1	89.5
Al19L	Alnus nepalensis	LA	0	10.2	0.5	0	3.3	0.1	0.1	2.1	0.1	0	0.2	30.6	17.2	0.1	0.3	0.1	0	0	35.5
Al20L	Alnus nepalensis	LA	0	3.7	1.6	0.1	5	3.9	0.4	0.6	0.2	0.3	0.8	13.2	0.3	1.1	2.4	0	0	0.6	66.2
Al22L	Alnus nepalensis	LA	0.5	33.8	26.1	0	0.5	0.1	0.2	0.8	0.1	0.1	0.6	4.9	2.3	0	0.3	0.6	0	0.1	29.4
Al24L	Alnus nepalensis	LA	0	1.8	0.2	0	0	0	0.1	9.4	0	0.7	0	0.1	0	0	0	0	0	0.3	87.6
Al26L	Alnus nepalensis	LA	0	6.3	0.4	0	0.1	0	0	0.5	0	0	0.1	22.4	0	0	0	0	0	0	70.5
Al27L	Alnus nepalensis	LA	0	1.2	0.8	0	0	0.1	0	0.8	0.1	0.1	0.1	4.9	1.1	0.1	0	0	0	0	91
Al28L	Alnus nepalensis	LA	0.2	2.5	0.4	0	1.2	1.7	0	0.3	0.1	0.1	0	21.3	0.5	0	0.3	0.2	0	0.7	71
Al29L	Alnus nepalensis	LA	0.1	3.4	0.2	0	0.1	0.3	0.1	0.4	0	0.2	0.9	19	1.9	0	1.3	0.1	0	0.1	72.4
Al30L	Alnus nepalensis	LA	0	5.5	0.8	0	0.1	0.8	1.8	0.1	0.1	0	0.2	0.5	40.4	27.7	0.4	0	0	0.2	21.8
Al31F	Alnus nepalensis	RF	0.6	20.9	1.1	0	37.5	6	0.1	0.4	8.2	0.3	3.8	0.2	0	0.4	0.3	0	0	1	19.5
Al32F	Alnus nepalensis	RF	0.2	15.2	38.6	0.1	2	7.9	0.6	1.8	0.3	0.4	4.6	1.2	0.3	0.1	0	0.8	0	0.5	25.7
Al33F	Alnus nepalensis	RF	0.6	45.8	2.5	0	0.2	0.6	2.2	0.4	0	0	0.2	20.6	0	0	5	0.6	0	0.5	21
Al34F	Alnus nepalensis	RF	0.1	4	6.9	0	2.5	0.6	0.3	0.9	0	2.2	0.2	52.3	0	0	0.1	0.4	0	0.2	29.7
Al36F	Alnus nepalensis	RF	0	9.7	9.8	0.1	34.2	1.3	0.1	0.5	6.4	0.3	0.8	0.7	0.3	0	0.3	0.2	0	0.2	35.5
Al39F	Alnus nepalensis	RF	0	33.1	5.3	0	0	0	0.1	0.6	0	0.2	0.2	0.1	0	0	0	0	0	0.3	60.3
Al40F	Alnus nepalensis	RF	0.2	14.8	39.8	0	0.2	7.6	0.3	3.4	0	0.2	2.2	0.6	0.3	0	0.1	0.1	0	0.1	30.4
Al41F	Alnus nepalensis	RF	0	7.1	1.7	0	0	0	0.1	5.7	0	0.1	0.3	0	0	0	0	0	0	1.1	84.2
Al42F	Alnus nepalensis	RF	0.2	18.9	46.2	0	0	0.3	0.3	1.7	0	0.2	0.6	0.5	0.4	0	0	0.7	0	0.4	29.9
Al44F	Alnus nepalensis	RF	1.3	49	2.7	0	0	0.5	1.9	0.6	0	0.1	0.4	18.5	0.2	0	2.7	0.4	0	0.5	21.5
Al45F	Alnus nepalensis	RF	0	2.7	5.6	0	0.7	0.3	0.1	0.9	0	1.6	0.1	55.8	0	0	0	0.1	0	0.3	32
Sc01S	Schima wallichii	SA	0.6	13.7	0.2	0	1.6	0.4	0.2	0.4	1.5	1.1	1.8	2.6	0.1	0	15.5	0	0	0.3	60.4
Sc02S	Schima wallichii	SA	3.9	27.9	0.9	0	0.2	0.5	0	0.4	0.2	0.3	1.4	11.4	0	0	0	0.5	0.1	0.3	52.3
Sc03S	Schima wallichii	SA	0	9.4	0.5	0.1	0.2	0.1	0	0.2	0.1	2.1	0.1	75	0	0	3.6	0.3	0	0.5	8.3
Sc04S	Schima wallichii	SA	1.2	17.7	17.1	5.2	1.4	0.8	0	1.9	0.3	0.2	0.9	27.4	0	0.2	0.3	0.1	0	0.4	25.3
Sc05S	Schima wallichii	SA	0.1	49	6.6	0.1	1.4	0.4	0.4	1.9	0.2	0.1	5	1.1	0.3	0.9	0.1	0.4	0	0.4	32.1
Sc06S	Schima wallichii	SA	0.3	20.9	13.1	9.1	0.7	0.8	0	0.6	2.9	1	1.1	2.6	5.5	4.2	0	0	0.3	0	37.4
Sc10S	Schima wallichii	SA	0.2	9.3	1.9	1.8	0.7	3.5	0.9	1.4	3.2	1.6	1.2	20.9	1.9	28.5	0	0.3	0	0.5	22.5
Sc11L	Schima wallichii	LA	1.2	21.7	0.8	0	0.1	5.1	0.5	0.1	0	0.4	0.4	20	0	0	0.1	0	0	0.2	49.7
Sc12L	Schima wallichii	LA	0.3	52.7	2.7	0	0.3	0	0	0.1	0.1	0.1	0.1	24.2	0.1	0	0	0.6	0.1	0.5	18.5
Sc13L	Schima wallichii	LA	0.3	35.4	3.5	0	0.4	0.6	0	0.4	0	0.1	0	14.1	0	0	0	0	0	0.3	45.1
Sc14L	Schima wallichii	LA	2.8	19.8	3.2	0.7	4.6	1.7	0.3	0.4	2.2	2	0.9	2.5	0	0.4	3.1	0.2	0.1	1.5	54
Sc15L	Schima wallichii	LA	1.7	6.7	0.9	0	1.2	2.2	0.3	2.9	2.6	0.2	1	6.6	0	0	0.6	1.5	0	0.2	71.8
Sc16L	Schima wallichii	LA	0.5	17.4	0.2	0	0.7	2.6	0.3	5.3	1.7	0.2	0.8	10.5	0	0	0	13	0.1	0.2	46.9
Sc18L	Schima wallichii	LA	0.6	26.6	1.4	0.2	4.6	1.5	0.2	0.5	0	0.8	0.6	10.6	34.3	0	0	0.2	0	0.1	18.3
Sc20L	Schima wallichii	LA	0	17.5	0.5	0	0.5	0.2	0.2	0.2	0.2	0.1	0.4	14.7	2.1	0	1.1	0	0	0.2	62.5
Sc23F	Schima wallichii	RF	0.1	41.6	11.1	3.1	1.4	0.1	1.6	1.5	0.3	0.1	2.2	11.6	1	0	0	0	2.7	0.4	21.6
Sc24F	Schima wallichii	RF	1.2	28.3	2.6	1.6	0	0	4.2	9.4	0	0	2.1	2.6	2.6	9.7	0.1	0	1.7	0	34.2
Sc28F	Schima wallichii	RF	0.4	51.2	27.3	3.7	1.9	0.2	1.6	0.3	0.4	0.1	1	2.2	0	0	0	0	0	0.2	9.8
Sc29F	Schima wallichii	RF	0.1	36	11	16.9	1	0	0.1	0	6.7	2.2	0.6	3.3	0.1	10.9	0	0	0	0.5	11
Sc30F	Schima wallichii	RF	0	17.7	4.4	24.1	0.6	0.2	0.1	0.2	0.6	2.9	0.2	5.4	0	40.3	0	0	0	0.7	3

## Sheet: Table_S8
Table S8: ECM Morphotypes of Alnus nepalensis, GenBank accession number of their sequences and closest Gene Bank hit
SN	Morphotype	Abbreviation	Description of morphotype	Occurence in land use type	GenBank accession number	Best identified hit	Coverage (%)	Similarity (%)	E value	Accession number of closest hits
1		Morph1	Mycorrhizal system: Monopidial pyramidal, smooth surface, brown colour, first order ramification, abundance- small in number, rhizomorph absent, exploration type contact. Unramified ends: Straight or sinuous, tapering end, brown colour, very tip colour brownish, mantle cortical cell not visible, mantle laticifers absent, mantle surface shiny or smooth, emanating hyphae absent	SA, LA, RF	ON870288	Tomentella sp	98	99.67	0	LC646351
2		Morph2	Morphology of mycorrhizal system: Length: 5 to 10 m, Ramification presence-monopodial (irregularly), Surface woolly, Tips per 10 mm, 6 in number, Ramification order 1, Abundance solitary or in small numbers, Rhizomorphs present, Rhizomorphs frequency abundant, Exploration type medium distance; Unramified ends: Shape bent to sinuous, Distal end tapering, Colour brownish, Ends mantle cortical cells…	LA	ON870289	Cortinarius scabridipileus	100	93.39	3e-157	NR_171310.1
		Morph2	Morphology of mycorrhizal system: Length: 5 to 10 m, Ramification presence-monopodial (irregularly), Surface woolly, Tips per 10 mm, 6 in number, Ramification order 1, Abundance solitary or in small numbers, Rhizomorphs present, Rhizomorphs frequency abundant, Exploration type medium distance; Unramified ends: Shape bent to sinuous, Distal end tapering, Colour brownish, Ends mantle cortical cells…	LA	OP136002	Cortinarius scabridipileus	100	92.88	0	MT112168.1
3		Morph3	Morphology of mycorrhizal system: Ramification absent, surface smooth, color dark brown to black, abundant and dense, exploration type contact; Unramified end: Shape straight to bent or sinuous (infrequent), color dark brown to black, very tip color brown, older parts color black to dark brown, mantle cortical cells not visible, mantle distinct and surface visibility present, mantle not transpare…	LA	ON870290	Tomentella stuposa	99	95.05	0	MK602778.1
		Morph3	Morphology of mycorrhizal system: Ramification absent, surface smooth, color dark brown to black, abundant and dense, exploration type contact; Unramified end: Shape straight to bent or sinuous (infrequent), color dark brown to black, very tip color brown, older parts color black to dark brown, mantle cortical cells not visible, mantle distinct and surface visibility present, mantle not transpare…	LA	ON908896	Tomentella stuposa	99	94.79	0	MN047067.1
4		Morph4	Mycorrhizal system: Irregularly pinnate, dichotomous like, surface-smooth or variable, colour dark brown, ramification 2nd order, abundant and dense, rhizomorph present, rhizomorph infrequent, exploration type contact Unramified end: Shape sinuous, distal end cylindric, colour dark brown, mantle cortical cell not visible, mantle surface visibilit present, mantle transparent, emanating hyphae abse…	SA, LA, RF	ON870291	Tomentella stuposa	100	94.81	0	MN047067.1
		Morph4	Mycorrhizal system: Irregularly pinnate, dichotomous like, surface-smooth or variable, colour dark brown, ramification 2nd order, abundant and dense, rhizomorph present, rhizomorph infrequent, exploration type contact Unramified end: Shape sinuous, distal end cylindric, colour dark brown, mantle cortical cell not visible, mantle surface visibilit present, mantle transparent, emanating hyphae pres…	SA, LA, RF	ON908898	Tomentella globosa	99	94.92	0	MG136839.1
5		Morph5	Morphology of mycorrhizal system: Ramification present and monopodial-pinnate, ramification order 0 to 1, rhizomorphs absent, exploration type contact; Unramified end: Shape straight to bent, shape tapering, color white, older parts color brown, mantle cortical cell visible, mantle surface shiny or smooth, emanating hyphae present and infrequent	SA, LA, RF	ON870292	Inocybe hirculus	99	90.63	0	MK153643.1
		Morph5	Morphology of mycorrhizal system: Ramification present and monopodial-pinnate, ramification order 0 to 1, rhizomorphs absent, exploration type contact; Unramified end: Shape straight to bent, shape tapering, color white, older parts color brown, mantle cortical cell visible, mantle surface shiny or smooth, emanating hyphae present and infrequent	SA, LA, RF	ON908897	Inocybe hirculus	99	90.77	0	MK153643.1
		Morph5	Morphology of mycorrhizal system: Ramification present and monopodial-pinnate, ramification order 0 to 1, rhizomorphs absent, exploration type contact; Unramified end: Shape straight to bent, shape tapering, color white, older parts color brown, mantle cortical cell not visible, mantle surface shiny or smooth, emanating hyphae present and infrequent	SA, LA, RF	ON908899	Inocybe sp	98	99.06	0	MG744559.1
6		Morph6	Mycorrhizal system: Ramification present and monopodial pyramidal, smooth surface, white to whitish colour, ramification 1st order, abundant and dense, rhizomoph absent, exploration contact type; Unramified end: Straight, colour white or whitish, distal end cylindric or tapering, mantle cortical cell visible, mantle transparent, emanating hyphae absent.	LA, RF	DNA extraction unsuccessful
7		Morph7	Morphology of mycorrhizal system: Ramification present and monopodial-pinnate, ramification order 0 to 1, rhizomorphs absent, exploration type contact; Unramified end: Shape straight to bent, shape tapering, color white, older parts color brown, mantle cortical cell not visible, mantle surface shiny or smooth, emanating hyphae present and infrequent	SA, LA	ON870293	Uncultured Sebacina	95	90.47	0	HQ154221.1
8		Morph8	Mycorrhizal system: Monopodial pinnate, surface smooth or woolly, whitish colour, ramification 2nd order, abudnace small in number, rhizomorph present, exploration type short distance; Unramified end: Shape stright to bent, distal end cylindric or tapering, colour whitish, very tip colour whitish, mantle cortical cell visible, mantle surface visibility present, mantle transparency semi transparen…	SA, RF	DNA extraction unsuccessful
9		Morph9	Mycorrhizal system: Ramification absent, surface smooth to woolly, colour whitish, abundance small in number, rhizomorphs as stout, short and conical, exploration type short distance; Unramified end: Straight, distal end cylindric, colour whitish to white, mantle cortical cell visible, mantle transparent, emanating hyphae present	RF	DNA extraction unsuccessful

## Sheet: Table_S9
Table S9: P-value from Two-way ANOVA with type III error correction
TableS9a: Two-way ANOVA of diversity indices of AM and Total fungi
Fungal group	Factor	Observed richness	InvSimpson	Shannon
AM fungi	Land use	0.02	-	-
	Tree	-	-	-
	Land use * Tree	-	0.02	0.04
Total fungi	Land use	0.02	0.02	0.03
	Tree	-	-	0.03
	Land use * Tree	0.05	-	-
TableS9b: Two-way ANOVA of AM fungal taxa at family level
Factor	Archeosporaceae	Acaulosporaceae	Gigasporaceae	Glomeraceae
Land use	-	0.02	-	0.02
Tree	-	-	-	-
Tree * Land use	0.01	-	-	-
TableS9c: Two-way ANOVA total fungal phylum
Factor	Ascomycota	Basidiomycota
Tree type	-	-
Land use type	0	-
Tree type * Land use type	0.01	-

## Sheet: Table_S10
Table S10: Effect of tree dbh and site factors (aspect, slope and soil types) on AM, Total and ECM fungal community composition
Functional group	Factors	Explained variation (%)	pseudo-F value	P-value
AM fungi	dbh	1.3	0.9	0.462
	Aspect	1.7	1.2	0.134
	Slope	2.5	1.7	0.014
	Soil types	1.6	1.1	0.184
Total fungi	dbh	2	1	0.402
	Aspect	2.1	1.1	0.19
	Slope	2.4	1.2	0.056
	Soil types	2.4	1.2	0.038
ECM fungi (Alnus nepalensis)	dbh	3.7	0.7	0.752
	Aspect	5.6	1.1	0.324
	Slope	5.4	1	0.484
	Soil types	5.9	1.1	0.346

[truncated: 1 more sheets: Table_S11]
